# Supplementary material for: Expanding the terpene biosynthetic code with non-canonical 16 carbon atom building blocks
Source: Nat Commun. 2022 Sep 3;13:5188. doi: 10.1038/s41467-022-32921-w (PMC9440906; doi:10.1038/s41467-022-32921-w)
Supplement: Supplementary file 4 — Supplementary Data 1 [file 41467_2022_32921_MOESM4_ESM.xlsx]

## Sheet: Supplementary Data 1
Supplementary Data 1. List of non-canonical (NC) yeast strains constructed in this study to study production of C16 terpenes. All strains were based on AM109 (Mat a/α, PGAL1-HMG2(K6R):: HOX2, ura3, trp1, his3, PTDH3-HMG2(K6R)X2-::leu2, ERG9/erg9, UBC7/ubc7, SSM4/ssm4) described in Reference 1 below.
Yeast strain	Plasmid description
	MT module	TPS module	CYP module
AM109-NC1	pESC-TRP, 2 μ TRP1	pESC-HIS, 2 μ, HIS3	pESC-LEU, 2 μ, LEU2
AM109-NC2	pESC-TRP/SpSodMT wt, 2 μ, TRP1, PGAL1-SpSodMT wt	pESC-HIS, 2 μ, HIS3	pESC-LEU, 2 μ, LEU2
AM109-NC3	pESC-TRP/SpSodMT(Q57N), 2 μ, TRP1, PGAL1-SpSodMT(Q57N)	pESC-HIS, 2 μ, HIS3	pESC-LEU, 2 μ, LEU2
AM109-NC4	pESC-TRP/SpSodMT(F58L), 2 μ, TRP1, PGAL1-SpSodMT(F58L)	pESC-HIS, 2 μ, HIS3	pESC-LEU, 2 μ, LEU2
AM109-NC5	pESC-TRP/SpSodMT(F58M), 2 μ, TRP1, PGAL1-SpSodMT(F58M)	pESC-HIS, 2 μ, HIS3	pESC-LEU, 2 μ, LEU2
AM109-NC6	pESC-TRP/SpSodMT(N219S), 2 μ, TRP1, PGAL1-SpSodMT(N219S)	pESC-HIS, 2 μ, HIS3	pESC-LEU, 2 μ, LEU2
AM109-NC7	pESC-TRP/SpSodMT(V273A), 2 μ, TRP1, PGAL1-SpSodMT(V273A)	pESC-HIS, 2 μ, HIS3	pESC-LEU, 2 μ, LEU2
AM109-NC8	pESC-TRP/SpSodMT(L302S), 2 μ, TRP1, PGAL1-SpSodMT(L302S)	pESC-HIS, 2 μ, HIS3	pESC-LEU, 2 μ, LEU2
AM109-NC9	pESC-TRP/SpSodMT(L302Q), 2 μ, TRP1, PGAL1-SpSodMT(L302Q)	pESC-HIS, 2 μ, HIS3	pESC-LEU, 2 μ, LEU2
AM109-NC10	pESC-TRP/SpSodMT(F58M-V273A), 2 μ, TRP1, PGAL1-SpSodMT(F58M-V273A)	pESC-HIS, 2 μ, HIS3	pESC-LEU, 2 μ, LEU2
AM109-NC11	pESC-TRP/SpSodMT(F58M-L302Q), 2 μ, TRP1, PGAL1-SpSodMT(F58M-L302Q)	pESC-HIS, 2 μ, HIS3	pESC-LEU, 2 μ, LEU2
AM109-NC12	pESC-TRP/SpSodMT(F58M-L302S), 2 μ, TRP1, PGAL1-SpSodMT(F58M-L302S)	pESC-HIS, 2 μ, HIS3	pESC-LEU, 2 μ, LEU2
AM109-NC13	pESC-TRP, 2 μ TRP1	pESC-HIS/Cyc2, 2 μ, HIS3, PGAL1- Cyc2	pESC-LEU, 2 μ, LEU2
AM109-NC14	pESC-TRP/SpSodMT wt, 2 μ, TRP1, PGAL1-SpSodMT wt	pESC-HIS/Cyc2, 2 μ, HIS3, PGAL1- Cyc2	pESC-LEU, 2 μ, LEU2
AM109-NC15	pESC-TRP/SpSodMT(Q57N), 2 μ, TRP1, PGAL1-SpSodMT(Q57N)	pESC-HIS/Cyc2, 2 μ, HIS3, PGAL1- Cyc2	pESC-LEU, 2 μ, LEU2
AM109-NC16	pESC-TRP/SpSodMT(F58L), 2 μ, TRP1, PGAL1-SpSodMT(F58L)	pESC-HIS/Cyc2, 2 μ, HIS3, PGAL1- Cyc2	pESC-LEU, 2 μ, LEU2
AM109-NC17	pESC-TRP/SpSodMT(F58M), 2 μ, TRP1, PGAL1-SpSodMT(F58M)	pESC-HIS/Cyc2, 2 μ, HIS3, PGAL1- Cyc2	pESC-LEU, 2 μ, LEU2
AM109-NC18	pESC-TRP/SpSodMT(N219S), 2 μ, TRP1, PGAL1-SpSodMT(N219S)	pESC-HIS/Cyc2, 2 μ, HIS3, PGAL1- Cyc2	pESC-LEU, 2 μ, LEU2
AM109-NC19	pESC-TRP/SpSodMT(V273A), 2 μ, TRP1, PGAL1-SpSodMT(V273A)	pESC-HIS/Cyc2, 2 μ, HIS3, PGAL1- Cyc2	pESC-LEU, 2 μ, LEU2
AM109-NC20	pESC-TRP/SpSodMT(L302S), 2 μ, TRP1, PGAL1-SpSodMT(L302S)	pESC-HIS/Cyc2, 2 μ, HIS3, PGAL1- Cyc2	pESC-LEU, 2 μ, LEU2
AM109-NC21	pESC-TRP/SpSodMT(L302Q), 2 μ, TRP1, PGAL1-SpSodMT(L302Q)	pESC-HIS/Cyc2, 2 μ, HIS3, PGAL1- Cyc2	pESC-LEU, 2 μ, LEU2
AM109-NC22	pESC-TRP/SpSodMT(F58M-V273A), 2 μ, TRP1, PGAL1-SpSodMT(F58M-V273A)	pESC-HIS/Cyc2, 2 μ, HIS3, PGAL1- Cyc2	pESC-LEU, 2 μ, LEU2
AM109-NC23	pESC-TRP/SpSodMT(F58M-L302Q), 2 μ, TRP1, PGAL1-SpSodMT(F58M-L302Q)	pESC-HIS/Cyc2, 2 μ, HIS3, PGAL1- Cyc2	pESC-LEU, 2 μ, LEU2
AM109-NC24	pESC-TRP/SpSodMT(F58M-L302S), 2 μ, TRP1, PGAL1-SpSodMT(F58M-L302S)	pESC-HIS/Cyc2, 2 μ, HIS3, PGAL1- Cyc2	pESC-LEU, 2 μ, LEU2
AM109-NC25	pESC-TRP, 2 μ TRP1	pESC-HIS/HaKS, 2 μ, HIS3, PGAL1- HaKS	pESC-LEU, 2 μ, LEU2
AM109-NC26	pESC-TRP/SpSodMT wt, 2 μ, TRP1, PGAL1-SpSodMT wt	pESC-HIS/HaKS, 2 μ, HIS3, PGAL1- HaKS	pESC-LEU, 2 μ, LEU2
AM109-NC27	pESC-TRP/SpSodMT(Q57N), 2 μ, TRP1, PGAL1-SpSodMT(Q57N)	pESC-HIS/HaKS, 2 μ, HIS3, PGAL1- HaKS	pESC-LEU, 2 μ, LEU2
AM109-NC28	pESC-TRP/SpSodMT(F58L), 2 μ, TRP1, PGAL1-SpSodMT(F58L)	pESC-HIS/HaKS, 2 μ, HIS3, PGAL1- HaKS	pESC-LEU, 2 μ, LEU2
AM109-NC29	pESC-TRP/SpSodMT(F58M), 2 μ, TRP1, PGAL1-SpSodMT(F58M)	pESC-HIS/HaKS, 2 μ, HIS3, PGAL1- HaKS	pESC-LEU, 2 μ, LEU2
AM109-NC30	pESC-TRP/SpSodMT(N219S), 2 μ, TRP1, PGAL1-SpSodMT(N219S)	pESC-HIS/HaKS, 2 μ, HIS3, PGAL1- HaKS	pESC-LEU, 2 μ, LEU2
AM109-NC31	pESC-TRP/SpSodMT(V273A), 2 μ, TRP1, PGAL1-SpSodMT(V273A)	pESC-HIS/HaKS, 2 μ, HIS3, PGAL1- HaKS	pESC-LEU, 2 μ, LEU2
AM109-NC32	pESC-TRP/SpSodMT(L302S), 2 μ, TRP1, PGAL1-SpSodMT(L302S)	pESC-HIS/HaKS, 2 μ, HIS3, PGAL1- HaKS	pESC-LEU, 2 μ, LEU2
AM109-NC33	pESC-TRP/SpSodMT(L302Q), 2 μ, TRP1, PGAL1-SpSodMT(L302Q)	pESC-HIS/HaKS, 2 μ, HIS3, PGAL1- HaKS	pESC-LEU, 2 μ, LEU2
AM109-NC34	pESC-TRP/SpSodMT(F58M-V273A), 2 μ, TRP1, PGAL1-SpSodMT(F58M-V273A)	pESC-HIS/HaKS, 2 μ, HIS3, PGAL1- HaKS	pESC-LEU, 2 μ, LEU2
AM109-NC35	pESC-TRP/SpSodMT(F58M-L302Q), 2 μ, TRP1, PGAL1-SpSodMT(F58M-L302Q)	pESC-HIS/HaKS, 2 μ, HIS3, PGAL1- HaKS	pESC-LEU, 2 μ, LEU2
AM109-NC36	pESC-TRP/SpSodMT(F58M-L302S), 2 μ, TRP1, PGAL1-SpSodMT(F58M-L302S)	pESC-HIS/HaKS, 2 μ, HIS3, PGAL1- HaKS	pESC-LEU, 2 μ, LEU2
AM109-NC37	pESC-TRP, 2 μ TRP1	pESC-HIS, 2 μ, HIS3	pESC-LEU/CPR2-PtAO, 2 μ, LEU2, PGAL1-CPR2, PGAL10-PtAO
AM109-NC38	pESC-TRP/SpSodMT wt, 2 μ, TRP1, PGAL1-SpSodMT wt	pESC-HIS, 2 μ, HIS3	pESC-LEU/CPR2-PtAO, 2 μ, LEU2, PGAL1-CPR2, PGAL10-PtAO
AM109-NC39	pESC-TRP/SpSodMT(Q57N), 2 μ, TRP1, PGAL1-SpSodMT(Q57N)	pESC-HIS, 2 μ, HIS3	pESC-LEU/CPR2-PtAO, 2 μ, LEU2, PGAL1-CPR2, PGAL10-PtAO
AM109-NC40	pESC-TRP/SpSodMT(F58L), 2 μ, TRP1, PGAL1-SpSodMT(F58L)	pESC-HIS, 2 μ, HIS3	pESC-LEU/CPR2-PtAO, 2 μ, LEU2, PGAL1-CPR2, PGAL10-PtAO
AM109-NC41	pESC-TRP/SpSodMT(F58M), 2 μ, TRP1, PGAL1-SpSodMT(F58M)	pESC-HIS, 2 μ, HIS3	pESC-LEU/CPR2-PtAO, 2 μ, LEU2, PGAL1-CPR2, PGAL10-PtAO
AM109-NC42	pESC-TRP/SpSodMT(N219S), 2 μ, TRP1, PGAL1-SpSodMT(N219S)	pESC-HIS, 2 μ, HIS3	pESC-LEU/CPR2-PtAO, 2 μ, LEU2, PGAL1-CPR2, PGAL10-PtAO
AM109-NC43	pESC-TRP/SpSodMT(V273A), 2 μ, TRP1, PGAL1-SpSodMT(V273A)	pESC-HIS, 2 μ, HIS3	pESC-LEU/CPR2-PtAO, 2 μ, LEU2, PGAL1-CPR2, PGAL10-PtAO
AM109-NC44	pESC-TRP/SpSodMT(L302S), 2 μ, TRP1, PGAL1-SpSodMT(L302S)	pESC-HIS, 2 μ, HIS3	pESC-LEU/CPR2-PtAO, 2 μ, LEU2, PGAL1-CPR2, PGAL10-PtAO
AM109-NC45	pESC-TRP/SpSodMT(L302Q), 2 μ, TRP1, PGAL1-SpSodMT(L302Q)	pESC-HIS, 2 μ, HIS3	pESC-LEU/CPR2-PtAO, 2 μ, LEU2, PGAL1-CPR2, PGAL10-PtAO
AM109-NC46	pESC-TRP/SpSodMT(F58M-V273A), 2 μ, TRP1, PGAL1-SpSodMT(F58M-V273A)	pESC-HIS, 2 μ, HIS3	pESC-LEU/CPR2-PtAO, 2 μ, LEU2, PGAL1-CPR2, PGAL10-PtAO
AM109-NC47	pESC-TRP/SpSodMT(F58M-L302Q), 2 μ, TRP1, PGAL1-SpSodMT(F58M-L302Q)	pESC-HIS, 2 μ, HIS3	pESC-LEU/CPR2-PtAO, 2 μ, LEU2, PGAL1-CPR2, PGAL10-PtAO
AM109-NC48	pESC-TRP/SpSodMT(F58M-L302S), 2 μ, TRP1, PGAL1-SpSodMT(F58M-L302S)	pESC-HIS, 2 μ, HIS3	pESC-LEU/CPR2-PtAO, 2 μ, LEU2, PGAL1-CPR2, PGAL10-PtAO
AM109-NC49	pESC-TRP, 2 μ TRP1	pESC-HIS/Cyc2, 2 μ, HIS3, PGAL1- Cyc2	pESC-LEU/CPR2-PtAO, 2 μ, LEU2, PGAL1-CPR2, PGAL10-PtAO
AM109-NC50	pESC-TRP/SpSodMT wt, 2 μ, TRP1, PGAL1-SpSodMT wt	pESC-HIS/Cyc2, 2 μ, HIS3, PGAL1- Cyc2	pESC-LEU/CPR2-PtAO, 2 μ, LEU2, PGAL1-CPR2, PGAL10-PtAO
AM109-NC51	pESC-TRP/SpSodMT(Q57N), 2 μ, TRP1, PGAL1-SpSodMT(Q57N)	pESC-HIS/Cyc2, 2 μ, HIS3, PGAL1- Cyc2	pESC-LEU/CPR2-PtAO, 2 μ, LEU2, PGAL1-CPR2, PGAL10-PtAO
AM109-NC52	pESC-TRP/SpSodMT(F58L), 2 μ, TRP1, PGAL1-SpSodMT(F58L)	pESC-HIS/Cyc2, 2 μ, HIS3, PGAL1- Cyc2	pESC-LEU/CPR2-PtAO, 2 μ, LEU2, PGAL1-CPR2, PGAL10-PtAO
AM109-NC53	pESC-TRP/SpSodMT(F58M), 2 μ, TRP1, PGAL1-SpSodMT(F58M)	pESC-HIS/Cyc2, 2 μ, HIS3, PGAL1- Cyc2	pESC-LEU/CPR2-PtAO, 2 μ, LEU2, PGAL1-CPR2, PGAL10-PtAO
AM109-NC54	pESC-TRP/SpSodMT(N219S), 2 μ, TRP1, PGAL1-SpSodMT(N219S)	pESC-HIS/Cyc2, 2 μ, HIS3, PGAL1- Cyc2	pESC-LEU/CPR2-PtAO, 2 μ, LEU2, PGAL1-CPR2, PGAL10-PtAO
AM109-NC55	pESC-TRP/SpSodMT(V273A), 2 μ, TRP1, PGAL1-SpSodMT(V273A)	pESC-HIS/Cyc2, 2 μ, HIS3, PGAL1- Cyc2	pESC-LEU/CPR2-PtAO, 2 μ, LEU2, PGAL1-CPR2, PGAL10-PtAO
AM109-NC56	pESC-TRP/SpSodMT(L302S), 2 μ, TRP1, PGAL1-SpSodMT(L302S)	pESC-HIS/Cyc2, 2 μ, HIS3, PGAL1- Cyc2	pESC-LEU/CPR2-PtAO, 2 μ, LEU2, PGAL1-CPR2, PGAL10-PtAO
AM109-NC57	pESC-TRP/SpSodMT(L302Q), 2 μ, TRP1, PGAL1-SpSodMT(L302Q)	pESC-HIS/Cyc2, 2 μ, HIS3, PGAL1- Cyc2	pESC-LEU/CPR2-PtAO, 2 μ, LEU2, PGAL1-CPR2, PGAL10-PtAO
AM109-NC58	pESC-TRP/SpSodMT(F58M-V273A), 2 μ, TRP1, PGAL1-SpSodMT(F58M-V273A)	pESC-HIS/Cyc2, 2 μ, HIS3, PGAL1- Cyc2	pESC-LEU/CPR2-PtAO, 2 μ, LEU2, PGAL1-CPR2, PGAL10-PtAO
AM109-NC59	pESC-TRP/SpSodMT(F58M-L302Q), 2 μ, TRP1, PGAL1-SpSodMT(F58M-L302Q)	pESC-HIS/Cyc2, 2 μ, HIS3, PGAL1- Cyc2	pESC-LEU/CPR2-PtAO, 2 μ, LEU2, PGAL1-CPR2, PGAL10-PtAO
AM109-NC60	pESC-TRP/SpSodMT(F58M-L302S), 2 μ, TRP1, PGAL1-SpSodMT(F58M-L302S)	pESC-HIS/Cyc2, 2 μ, HIS3, PGAL1- Cyc2	pESC-LEU/CPR2-PtAO, 2 μ, LEU2, PGAL1-CPR2, PGAL10-PtAO
AM109-NC61	pESC-TRP, 2 μ TRP1	pESC-HIS/HaKS, 2 μ, HIS3, PGAL1- HaKS	pESC-LEU/CPR2-PtAO, 2 μ, LEU2, PGAL1-CPR2, PGAL10-PtAO
AM109-NC62	pESC-TRP/SpSodMT wt, 2 μ, TRP1, PGAL1-SpSodMT wt	pESC-HIS/HaKS, 2 μ, HIS3, PGAL1- HaKS	pESC-LEU/CPR2-PtAO, 2 μ, LEU2, PGAL1-CPR2, PGAL10-PtAO
AM109-NC63	pESC-TRP/SpSodMT(Q57N), 2 μ, TRP1, PGAL1-SpSodMT(Q57N)	pESC-HIS/HaKS, 2 μ, HIS3, PGAL1- HaKS	pESC-LEU/CPR2-PtAO, 2 μ, LEU2, PGAL1-CPR2, PGAL10-PtAO
AM109-NC64	pESC-TRP/SpSodMT(F58L), 2 μ, TRP1, PGAL1-SpSodMT(F58L)	pESC-HIS/HaKS, 2 μ, HIS3, PGAL1- HaKS	pESC-LEU/CPR2-PtAO, 2 μ, LEU2, PGAL1-CPR2, PGAL10-PtAO
AM109-NC65	pESC-TRP/SpSodMT(F58M), 2 μ, TRP1, PGAL1-SpSodMT(F58M)	pESC-HIS/HaKS, 2 μ, HIS3, PGAL1- HaKS	pESC-LEU/CPR2-PtAO, 2 μ, LEU2, PGAL1-CPR2, PGAL10-PtAO
AM109-NC66	pESC-TRP/SpSodMT(N219S), 2 μ, TRP1, PGAL1-SpSodMT(N219S)	pESC-HIS/HaKS, 2 μ, HIS3, PGAL1- HaKS	pESC-LEU/CPR2-PtAO, 2 μ, LEU2, PGAL1-CPR2, PGAL10-PtAO
AM109-NC67	pESC-TRP/SpSodMT(V273A), 2 μ, TRP1, PGAL1-SpSodMT(V273A)	pESC-HIS/HaKS, 2 μ, HIS3, PGAL1- HaKS	pESC-LEU/CPR2-PtAO, 2 μ, LEU2, PGAL1-CPR2, PGAL10-PtAO
AM109-NC68	pESC-TRP/SpSodMT(L302S), 2 μ, TRP1, PGAL1-SpSodMT(L302S)	pESC-HIS/HaKS, 2 μ, HIS3, PGAL1- HaKS	pESC-LEU/CPR2-PtAO, 2 μ, LEU2, PGAL1-CPR2, PGAL10-PtAO
AM109-NC69	pESC-TRP/SpSodMT(L302Q), 2 μ, TRP1, PGAL1-SpSodMT(L302Q)	pESC-HIS/HaKS, 2 μ, HIS3, PGAL1- HaKS	pESC-LEU/CPR2-PtAO, 2 μ, LEU2, PGAL1-CPR2, PGAL10-PtAO
AM109-NC70	pESC-TRP/SpSodMT(F58M-V273A), 2 μ, TRP1, PGAL1-SpSodMT(F58M-V273A)	pESC-HIS/HaKS, 2 μ, HIS3, PGAL1- HaKS	pESC-LEU/CPR2-PtAO, 2 μ, LEU2, PGAL1-CPR2, PGAL10-PtAO
AM109-NC71	pESC-TRP/SpSodMT(F58M-L302Q), 2 μ, TRP1, PGAL1-SpSodMT(F58M-L302Q)	pESC-HIS/HaKS, 2 μ, HIS3, PGAL1- HaKS	pESC-LEU/CPR2-PtAO, 2 μ, LEU2, PGAL1-CPR2, PGAL10-PtAO
AM109-NC72	pESC-TRP/SpSodMT(F58M-L302S), 2 μ, TRP1, PGAL1-SpSodMT(F58M-L302S)	pESC-HIS/HaKS, 2 μ, HIS3, PGAL1- HaKS	pESC-LEU/CPR2-PtAO, 2 μ, LEU2, PGAL1-CPR2, PGAL10-PtAO
Supplementary Data 1 reference
1. Ignea, C. et al. Positive genetic interactors of HMG2 identify a new set of genetic perturbations for improving sesquiterpene production in Saccharomyces cerevisiae. Microb Cell Fact 11, 162 (2012).
