# Supplementary material for: Expanding the terpene biosynthetic code with non-canonical 16 carbon atom building blocks
Source: Nat Commun. 2022 Sep 3;13:5188. doi: 10.1038/s41467-022-32921-w (PMC9440906; doi:10.1038/s41467-022-32921-w)
Supplement: Supplementary file 5 — Supplementary Data 2 [file 41467_2022_32921_MOESM5_ESM.xlsx]

## Sheet: Supplementary Data 2
Supplementary Data 2. Mass spectra (EI) of C16 terpenoids identified in this study.
No.	Compound	RTa	Mass spectrum
1	presodorifenol 1a	14.40
2	presodorifelool 1b	12.16
3	epi-presodorifelool epi-1b	12.16
4	2,3-dihydro- presodorifenol 1c	13.76
5	β-presodorifene 1d	10.92
6	13-hydroxy- presodorifelool 13OH-1b	15.18
7	plymuthenol 2a	15.68
8	plymuthelool 2b	13.56
9	2,3-dihydro- plymuthenol 2c	15.44
10	β-plymuthene 2d	12.39
11	thorvaldsenol 3a	15.66
12	thorvaldselool 3b	13.54
13	2,3-dihydro- thorvaldsenol 3c	15.13
14	putative β-thorvaldsenene 3d	12.30
15	9-hydroxy- thorvaldselool 9OH-3b	16.05
16	weylandtenol 4a	15.98
17	weylandtelool 4b	13.88
18	2.3-dihydro- weylandtenol 4c	15.42
19	putative β- weylandtenene 4d	12.60
20	blixenol 5a	17.17
21	blixelool 5b	15.21
22	epi-blixelool epi-5b	15.21
23	kimlarsenol 6a	15.31
24	serratinol 7a	15.94
25	serratilool 7b	13.83
26	2,3-dihydro- serratinol 7c	15.40
27	jacobselool 8b	15.10
28	epi-jacobselool epi-8b	15.10
29	hammersholool 9b	13.16
30	anchelool 10b	14.75
31	11	12.42
32	12	13.23
33	13	13.34
34	14	13.44
35	15	16.61
a Retention times (RTs) reported were determined on a Shimadzu GC-2010 system equipped with a GCMS-QP2010 Plus mass spectrometer and an HP-5ms UI (30 m x 0.25 mm ID x 0.25 µm film thickness) column using helium as a carrier gas with a linear velocity of 30 cm/sec and the following temperature program: initial temperature 60 °C, ramp to 300 °C at a rate of 10 °C/min, hold for 3.5 min.
