# Supplementary material for: Expanding the terpene biosynthetic code with non-canonical 16 carbon atom building blocks
Source: Nat Commun. 2022 Sep 3;13:5188. doi: 10.1038/s41467-022-32921-w (PMC9440906; doi:10.1038/s41467-022-32921-w)
Supplement: Supplementary file 6 — Supplementary Data 3 [file 41467_2022_32921_MOESM6_ESM.xlsx]

## Sheet: Supplementary Data 3
Supplementary Data 3. List of primers used for SpSodMT mutagenesis.
Primer	Mutation	Sequence
SodMT-F56H-U-FP	F56H	5'-acaccaattcggugtttatgaagatgctgctcatgctc-3'
SodMT-F56H-U-RP		5'-accgaattggtguaacaaggtatcaccaatagcttttctc-3'
SodMT-F56Y-U-FP	F56Y	5'-ataccaattcggugtttatgaagatgctgctcatgctc-3'
SodMT-F56Y-U-RP		5'-accgaattggtauaacaaggtatcaccaatagcttttctc-3'
SodMT-F56V-U-FP	F56V	5'-agtccaattcggugtttatgaagatgctgctcatgctc-3'
SodMT-F56V-U-RP		5'-accgaattggacuaacaaggtatcaccaatagcttttctc-3'
SodMT-F56L-U-FP	F56L	5'-actccaattcggugtttatgaagatgctgctcatgctc-3'
SodMT-F56L-U-RP		5'-accgaattggaguaacaaggtatcaccaatagcttttctc-3'
SodMT-F56I-U-FP	F56I	5'-actccaattcggugtttatgaagatgctgctcatgctc-3'
SodMT-F56I-U-RP		5'-accgaattggatuaacaaggtatcaccaatagcttttctc-3'
SodMT-Q57S-U-FP	Q57S	5'-attctcattcggugtttatgaagatgctgctcatgctc-3'
SodMT-Q57S-U-RP		5'-accgaatgagaauaacaaggtatcaccaatagcttttctc-3'
SodMT-Q57T-U-FP	Q57T	5'-attcacattcggugtttatgaagatgctgctcatgctc-3'
SodMT-Q57T-U-RP		5'-accgaatgtgaauaacaaggtatcaccaatagcttttctc-3'
SodMT-Q57A-U-FP	Q57A	5'-attcgcattcggugtttatgaagatgctgctcatgctc-3'
SodMT-Q57A-U-RP		5'-accgaatgcgaauaacaaggtatcaccaatagcttttctc-3'
SodMT-Q57N-U-FP	Q57N	5'-aatttcggtguttatgaagatgctgctcatgctc-3'
SodMT-Q57N-U-RP		5'-acaccgaaatugaataacaaggtatcaccaatagc-3'
SodMT-Q57I-U-FP	Q57I	5'-attttcggtguttatgaagatgctgctcatgctc-3'
SodMT-Q57I-U-RP		5'-acaccgaaaaugaataacaaggtatcaccaatagc-3'
SodMT-F58H-U-FP	F58H	5'-attccaacacggugtttatgaagatgctgctcatgctc-3'
SodMT-F58H-U-RP		5'-accgtgttggaauaacaaggtatcaccaatagcttttctc-3'
SodMT-F58V-U-FP	F58V	5'-attccaagtcggugtttatgaagatgctgctcatgctc-3'
SodMT-F58V-U-RP		5'-accgacttggaauaacaaggtatcaccaatagcttttctc-3'
SodMT-F58L-U-FP	F58L	5'-attccaactcggugtttatgaagatgctgctcatgctc-3'
SodMT-F58L-U-RP		5'-accgagttggaauaacaaggtatcaccaatagcttttctc-3'
SodMT-F58I-U-FP	F58I	5'-attccaaatcggugtttatgaagatgctgctcatgctc-3'
SodMT-F58I-U-RP		5'-accgatttggaauaacaaggtatcaccaatagcttttctc-3'
SodMT-F58A-U-FP	F58A	5'-attccaagccggugtttatgaagatgctgctcatgctc-3'
SodMT-F58A-U-RP		5'-accggcttggaauaacaaggtatcaccaatagcttttctc-3'
SodMT-F58N-U-FP	F58N	5'-attccaaaacggugtttatgaagatgctgctcatgctc-3'
SodMT-F58N-U-RP		5'-accgttttggaauaacaaggtatcaccaatagcttttctc-3'
SodMT-F58Q-U-FP	F58Q	5'-attccaacaaggugtttatgaagatgctgctcatgctc-3'
SodMT-F58Q-U-RP		5'-accttgttggaauaacaaggtatcaccaatagcttttctc-3'
SodMT-F58T-U-FP	F58T	5'-attccaaaccggugtttatgaagatgctgctcatgctc-3'
SodMT-F58T-U-RP		5'-accggtttggaauaacaaggtatcaccaatagcttttctc-3'
SodMT-F58M-U-FP	F58M	5'-attccaaatgggugtttatgaagatgctgctcatgctc-3'
SodMT-F58M-U-RP		5'-acccatttggaauaacaaggtatcaccaatagcttttctc-3'
SodMT-S190A-U-FP	S190A	5'-atcgccttctucccaaacgaattatacgaaaagg-3'
SodMT-S190A-U-RP		5'-aagaaggcgaugacacctctgataataaccaaatcgtac-3'
SodMT-S190N-U-FP	S190N	5'-atcaacttctucccaaacgaattatacgaaaagg-3'
SodMT-S190N-U-RP		5'-aagaagttgaugacacctctgataataaccaaatcgtac-3'
SodMT-S190V-U-FP	S190V	5'-atcgtgttctucccaaacgaattatacgaaaagg-3'
SodMT-S190V-U-RP		5'-aagaacacgaugacacctctgataataaccaaatcgtac-3'
SodMT-H191F-U-FP	H191F	5'-atctccttctucccaaacgaattatacgaaaag-3'
SodMT-H191F-U-RP		5'-aagaaggagaugacacctctgataataaccaaatcgtac-3'
SodMT-H191L-U-FP	H191L	5'-atctccctttucccaaacgaattatacgaaaag-3'
SodMT-H191L-U-RP		5'-aaaagggagaugacacctctgataataaccaaatcgtac-3'
SodMT-H191I-U-FP	H191I	5'-atctccatttucccaaacgaattatacgaaaag-3'
SodMT-H191I-U-RP		5'-aaaatggagaugacacctctgataataaccaaatcgtac-3'
SodMT-H191Y-U-FP	H191Y	5'-atctcctattucccaaacgaattatacgaaaag-3'
SodMT-H191Y-U-RP		5'-aaataggagaugacacctctgataataaccaaatcgtac-3'
SodMT-N219D-U-FP	N219D	5'-acgacttguacaacgtcgaaccagatagatacc-3'
SodMT-N219D-U-RP		5'-acaagtcgucggagataataactttaccacctgg-3'
SodMT-N219I-U-FP	N219I	5'-acatcttguacaacgtcgaaccagatagatacc-3'
SodMT-N219I-U-RP		5'-acaagatgucggagataataactttaccacctgg-3'
SodMT-N219H-U-FP	N219H	5'-accacttguacaacgtcgaaccagatagatacc-3'
SodMT-N219H-U-RP		5'-acaagtggucggagataataactttaccacctgg-3'
SodMT-N219Q-U-FP	N219Q	5'-accagttguacaacgtcgaaccagatagatacc-3'
SodMT-N219Q-U-RP		5'-acaactggucggagataataactttaccacctgg-3'
SodMT-N219S-U-FP	N219S	5'-actccttguacaacgtcgaaccagatagatacc-3'
SodMT-N219S-U-RP		5'-acaaggagucggagataataactttaccacctgg-3'
SodMT-N219T-U-FP	N219T	5'-acaccttguacaacgtcgaaccagatagatacc-3'
SodMT-N219T-U-RP		5'-acaaggtgucggagataataactttaccacctgg-3'
SodMT-N219F-U-FP	N219F	5'-acttcttguacaacgtcgaaccagatagatacc-3'
SodMT-N219F-U-RP		5'-acaagaagucggagataataactttaccacctgg-3'
SodMT-D272E-U-FP	D272E	5'-aatgttgaggtugctcattggttgatggattcc-3'
SodMT-D272E-U-RP		5'-aacctcaacatuggatggcaagactctgaaatcc-3'
SodMT-D272H-U-FP	D272H	5'-aatgttcatgtugctcattggttgatggattcc-3'
SodMT-D272H-U-RP		5'-aacatgaacatuggatggcaagactctgaaatcc-3'
SodMT-D272F-U-FP	D272F	5'-aatgttttcgtugctcattggttgatggattcc-3'
SodMT-D272F-U-RP		5'-aacgaaaacatuggatggcaagactctgaaatcc-3'
SodMT-D272N-U-FP	D272N	5'-atgttaatgutgctcattggttgatggattcc-3'
SodMT-D272N-U-RP		5'-acattaacautggatggcaagactctgaaatcc-3'
SodMT-D272Q-U-FP	D272Q	5'-atgttcaagutgctcattggttgatggattcc-3'
SodMT-D272Q-U-RP		5'-acttgaacautggatggcaagactctgaaatcc-3'
SodMT-D272L-U-FP	D272L	5'-atgttcttgutgctcattggttgatggattcc-3'
SodMT-D272L-U-RP		5'-acaagaacautggatggcaagactctgaaatcc-3'
SodMT-D272I-U-FP	D272I	5'-atgttattgutgctcattggttgatggattcc-3'
SodMT-D272I-U-RP		5'-acaataacautggatggcaagactctgaaatcc-3'
SodMT-V273A-U-FP	V273A	5'-agatgctgcucattggttgatggattccaag-3'
SodMT-V273A-U-RP		5'-agcagcatcuacattggatggcaagactctgaaatc-3'
SodMT-V273S-U-FP	V273S	5'-agattctgcucattggttgatggattccaag-3'
SodMT-V273S-U-RP		5'-agcagaatcuacattggatggcaagactctgaaatc-3'
SodMT-V273L-U-FP	V273L	5'-agatcttgcucattggttgatggattccaag-3'
SodMT-V273L-U-RP		5'-agcaagatcuacattggatggcaagactctgaaatc-3'
SodMT-V273I-U-FP	V273I	5'-agatattgcucattggttgatggattccaag-3'
SodMT-V273I-U-RP		5'-agcaatatcuacattggatggcaagactctgaaatc-3'
SodMT-V273N-U-FP	V273N	5'-agataatgcucattggttgatggattccaag-3'
SodMT-V273N-U-RP		5'-agcattatcuacattggatggcaagactctgaaatc-3'
SodMT-V273Q-U-FP	V273Q	5'-agatcaagcucattggttgatggattccaag-3'
SodMT-V273Q-U-RP		5'-agcttgatcuacattggatggcaagactctgaaatc-3'
SodMT-V273T-U-FP	V273T	5'-agatactgcucattggttgatggattccaag-3'
SodMT-V273T-U-RP		5'-agcagtatcuacattggatggcaagactctgaaatc-3'
SodMT-L302A-U-FP	L302A	5'-agttgctgcugaaaattggtccgttgctttgt-3'
SodMT-L302A-U-RP		5'-agcagcaacuctcaattcttccaaagcacc-3'
SodMT-L302S-U-FP	L302S	5'-agttagtgcugaaaattggtccgttgctttgt-3'
SodMT-L302S-U-RP		5'-agcactaacuctcaattcttccaaagcacc-3'
SodMT-L302V-U-FP	L302V	5'-agttgtggcugaaaattggtccgttgctttgt-3'
SodMT-L302V-U-RP		5'-agccacaacuctcaattcttccaaagcacc-3'
SodMT-L302H-U-FP	L302H	5'-agttcacgcugaaaattggtccgttgctttgt-3'
SodMT-L302H-U-RP		5'-agcgtgaacuctcaattcttccaaagcacc-3'
SodMT-L302N-U-FP	L302N	5'-agttaatgcugaaaattggtccgttgctttgt-3'
SodMT-L302N-U-RP		5'-agcattaacuctcaattcttccaaagcacc-3'
SodMT-L302Q-U-FP	L302Q	5'-agttcaagcugaaaattggtccgttgctttgt-3'
SodMT-L302Q-U-RP		5'-agcttgaacuctcaattcttccaaagcacc-3'
SodMT-L302T-U-FP	L302T	5'-agttactgcugaaaattggtccgttgctttgt-3'
SodMT-L302T-U-RP		5'-agcagtaacuctcaattcttccaaagcacc-3'
SodMT-W276H-U-FP	W276H	5'-atcatttgauggattccaaggctaacattgaaag-3'
SodMT-W276H-U-RP		5'-atcaaatgaugagcaacatcaacattggatggc-3'
USER-Gen-FP	USER generic	5'- cacgcgauaagtccggtacgaattcggatcc -3'
USER-Gen-RP		5'- cgtgcgaugcggccgcagatctgtcgac -3'
