# Supplementary material for: Expanding the terpene biosynthetic code with non-canonical 16 carbon atom building blocks
Source: Nat Commun. 2022 Sep 3;13:5188. doi: 10.1038/s41467-022-32921-w (PMC9440906; doi:10.1038/s41467-022-32921-w)
Supplement: Supplementary file 8 — Source Data [file 41467_2022_32921_MOESM8_ESM.xlsx]

## Sheet: Figure 4
SpSodMT wt
C16 compound	normalized peak area of C16 product			MEAN
	data set #1	data set #2	data set #3		%
1a	7639057	8656102	6625870	7640343	55.269
1b	5506689	3485213	7518621	5.50351e+06	39.8115
1c	682936	1036547	320745	680076	4.91956
TOTAL	13828682	13177862	14465236	1.38239e+07	100
C16 building block	data set #1	data set #2	data set #3	MEAN	%
PSPP	13828682	13177862	14465236	1.38239e+07	100
TOTAL	13828682	13177862	14465236	1.38239e+07	100
SpSodMT(Q57N)
C16 compound	normalized peak area of C16 product			MEAN
	data set #1	data set #2	data set #3		%
1a	1686249	2045123	1337589	1.68965e+06	27.1608
1b	1145783	705120	919097	923333	14.8424
1c	35123	170244	50236	85201	1.36959
2a	1512560	1556752	1003750	1.35769e+06	21.8245
2b	1630179	1298532	2045310	1658007	26.6521
2d	477766	270423	87453	278547	4.47758
4a	143717	100258	186574	143516	2.30699
4b	80125	100254	74569	84982.7	1.36608
TOTAL	6711502	6246706	5704578	6.22093e+06	100
C16 building block	data set #1	data set #2	data set #3	MEAN	%
PSPP	2867155	2920487	2306922	2698188	43.3728
PPP	3620505	3125707	3136513	3.29424e+06	52.9542
WPP	223842	200512	261143	228499	3.67307
TOTAL	6711502	6246706	5704578	6.22093e+06	100
SpSodMT(N219S)
C16 compound	normalized peak area of C16 product			MEAN
	data set #1	data set #2	data set #3		%
1a	2448792	3041457	1792630	2.42763e+06	32.769
1b	853386	2003125	1232547	1.36302e+06	18.3985
1c	194488	120365	270147	195000	2.63218
2a	2300486	1619579	1024578	1.64821e+06	22.2482
2b	1405576	2007853	1102047	1.50516e+06	20.3172
2d	268760	198956	340125	269280	3.63485
TOTAL	7471488	8991335	5762074	7408299	100
C16 building block	data set #1	data set #2	data set #3	MEAN	%
PSPP	3496666	5164947	3295324	3.98565e+06	53.7997
PPP	3974822	3826388	2466750	3.42265e+06	46.2003
TOTAL	7471488	8991335	5762074	7408299	100
SpSodMT(F58V)
C16 compound	normalized peak area of C16 product			MEAN
	data set #1	data set #2	data set #3		%
2a	233821	325741	198745	252769	32.6816
2b	343287	123654	563102	343348	44.3929
3a	49307	74120	24374	49267	6.36994
3b	90520	108177	185440	128046	16.5556
TOTAL	716935	631692	971661	773429	100
C16 building block	data set #1	data set #2	data set #3	MEAN	%
PPP	577108	449395	761847	596117	77.0745
TPP	139827	182297	209814	177313	22.9255
TOTAL	716935	631692	971661	773429	100
SpSodMT(F58L)
C16 compound	normalized peak area of C16 product			MEAN
	data set #1	data set #2	data set #3		%
2a	1466364	2031455	1020354	1.50606e+06	17.8364
2b	1263046	902375	541230	902217	10.685
2d	153270	42598	74142	90003.3	1.06592
3a	1870794	2401475	1403547	1.89194e+06	22.4064
3b	1375225	1063547	1687900	1.37556e+06	16.2908
3c	624532	1000235	457107	693958	8.21861
4a	445121	541723	359562	448802	5.3152
4b	390741	570379	752148	571089	6.76346
4c	154236	400321	238830	264462	3.13205
5b	414123	518766	623014	518634	6.14223
6a	102355	260014	180698	181022	2.14386
TOTAL	8259807	9732888	7338532	8.44374e+06	100
C16 building block	data set #1	data set #2	data set #3	MEAN	%
PPP	2882680	2976428	1635726	2498278	29.5873
TPP	3870551	4465257	3548554	3961454	46.9159
WPP	990098	1512423	1350540	1.28435e+06	15.2107
BPP	414123	518766	623014	518634	6.14223
KPP	102355	260014	180698	181022	2.14386
TOTAL	8259807	9732888	7338532	8.44374e+06	100
SpSodMT(F58M)
C16 compound	normalized peak area of C16 product			MEAN
	data set #1	data set #2	data set #3		%
1a	5181093	9057896	1302478	5180489	28.621
1b	2651437	909802	4423697	2.66165e+06	14.705
1c	476216	665908	294510	478878	2.64569
2a	2210323	1009823	3409871	2.21001e+06	12.2098
2b	2695172	1765320	3609561	2.69002e+06	14.8617
2d	279879	105247	456078	280401	1.54915
4a	1323127	945721	1700235	1.32303e+06	7.30943
4b	1229846	1020225	1435210	1228427	6.78678
4c	360557	222357	501274	361396	1.99663
5a	85797	100234	70210	85413.7	0.471891
5b	1579829	2098456	1123451	1.60058e+06	8.84284
TOTAL	18073276	17900989	18326575	18100280	100
C16 building block	data set #1	data set #2	data set #3	MEAN	%
PSPP	8308746	10633606	6020685	24963037	45.9717
PPP	5185374	2880390	7475510	15541274	28.6207
WPP	2913530	2188303	3636719	8738552	16.0928
BPP	1665626	2198690	1193661	5057977	9.31473
TOTAL	18073276	17900989	18326575	54300840	100
SpSodMT(V273A)
C16 compound	normalized peak area of C16 product			MEAN
	data set #1	data set #2	data set #3		%
1a	1807053	2014325	1623684	1.81502e+06	7.78635
1b	451705	804263	100458	452142	1.93967
1c	112937	40123	187546	113535	0.487061
1d	51633	79258	25130	52007	0.223107
2a	267522	184230	354127	268626	1.15239
2b	228951	85257	386700	233636	1.00229
4a	10070869	12000587	8250297	10107251	43.3596
4b	4355178	6254103	2487410	4.36556e+06	18.7281
4c	2168177	1289100	3060400	2172559	9.32017
4d	2074013	3140547	1024587	2.07972e+06	8.92188
5a	147494	200154	99562	149070	0.639503
5b	805171	621357	1002581	809703	3.47359
6a	557329	369861	745120	557437	2.39138
9b	134573	112365	155147	134028	0.574975
TOTAL	23232605	27195530	19502749	2.33103e+07	100
C16 building block	data set #1	data set #2	data set #3	MEAN	%
PSPP	2423328	2937969	1936818	2432705	10.4362
PPP	496473	269487	740827	502262	2.15468
WPP	18668237	22684337	14822694	1.87251e+07	80.3297
BPP	952665	821511	1102143	958773	4.11309
KPP	557329	369861	745120	557437	2.39138
HPP	134573	112365	155147	134028	0.574975
TOTAL	23232605	27195530	19502749	2.33103e+07	100
SpSodMT(L302Q)
C16 compound	normalized peak area of C16 product			MEAN
	data set #1	data set #2	data set #3		%
1a	892157	1123654	659521	891777	15.3358
1b	847918	665962	1023654	845845	14.5459
1c	127331	98210	152473	126005	2.16689
2b	115414	60213	170547	115391	1.98438
2d	83690	45320	122457	83822.3	1.44149
3b	105843	122357	88456	105552	1.81517
5a	446554	752369	139549	446157	7.67253
5b	1931296	2331478	1523670	1.92881e+06	33.1697
6a	1273171	998023	1543698	1.27163e+06	21.8681
TOTAL	5823374	6197586	5424025	5814995	100
C16 building block	data set #1	data set #2	data set #3	MEAN	%
PSPP	1867406	1887826	1835648	1.86363e+06	32.0486
PPP	199104	105533	293004	199214	3.42586
TPP	105843	122357	88456	105552	1.81517
BPP	2377850	3083847	1663219	2374972	40.8422
KPP	1273171	998023	1543698	1.27163e+06	21.8681
TOTAL	5823374	6197586	5424025	5814995	100
SpSodMT(L302S)
C16 compound	normalized peak area of C16 product			MEAN
	data set #1	data set #2	data set #3		%
1a	2711519	2056721	3369812	2712684	28.2478
1b	2449681	2865124	2034761	2.44986e+06	25.5109
1c	721480	934650	513789	723306	7.53194
2a	149745	137456	167345	151515	1.57776
2b	327748	356723	300986	328486	3.42059
2d	120779	90235	156732	122582	1.27647
3a	1754	1235	2274	1754.33	0.0182682
3b	365432	244561	302255	304083	3.16648
3c	2411	1230	3654	2431.67	0.0253215
3d	76001	45444	15427	45624	0.475092
5a	800132	645789	1065231	837051	8.71639
5b	2207641	1743587	1287540	1746256	18.1841
6a	67831	67831	67831	67831	0.706339
7a	70174	90456	50412	70347.3	0.732542
7b	39172	54178	24789	39379.7	0.410069
TOTAL	10111500	9335220	9362838	9603186	100
C16 building block	data set #1	data set #2	data set #3	MEAN	%
PSPP	5882680	5856495	5918362	5.88585e+06	61.2906
PPP	598272	584414	625063	602583	6.27482
TPP	445598	292470	323610	353893	3.68516
BPP	3007773	2389376	2352771	2.58331e+06	26.9005
KPP	67831	67831	67831	67831	0.706339
SPP	109346	144634	75201	109727	1.14261
TOTAL	10111500	9335220	9362838	9603186	100
SpSodMT(F58M-V273A)
C16 compound	normalized peak area of C16 product			MEAN
	data set #1	data set #2	data set #3		%
1a	348405	142856	550214	347158	1.79525
1b	120524	44125	201503	122051	0.631158
2a	4215587	4085600	5454517	4.58523e+06	23.7115
2b	2145870	3074526	2013132	2411176	12.4689
2d	510147	795481	690140	665256	3.44023
3a	1677593	1077593	2274581	1676589	8.67011
3b	1143650	953264	2546089	1.54767e+06	8.00342
3c	659515	2177480	2148000	1661665	8.59294
4a	1320440	2111973	1711973	1.7148e+06	8.86769
4b	1233336	1574268	951201	1252935	6.47928
4c	875220	584123	1198452	885932	4.5814
5a	103891	53120	154710	103907	0.537332
5b	1690337	990125	2095412	1591958	8.23246
6a	542300	441758	1234700	739586	3.82461
9b	24785	28651	41547	31661	0.163728
TOTAL	16611600	18134943	23266171	1.93376e+07	100
C16 building block	data set #1	data set #2	data set #3	MEAN	%
PSPP	468929	186981	751717	469209	2.42641
PPP	6871604	7955607	8157789	7.66167e+06	39.6206
TPP	3480758	4208337	6968670	4.88592e+06	25.2665
WPP	3428996	4270364	3861626	3853662	19.9284
BPP	1794228	1043245	2250122	1695865	8.76979
KPP	542300	441758	1234700	739586	3.82461
HPP	24785	28651	41547	31661	0.163728
TOTAL	16611600	18134943	23266171	1.93376e+07	100
SpSodMT(F58M-L302Q)
C16 compound	normalized peak area of C16 product			MEAN
	data set #1	data set #2	data set #3		%
1a	202197	152748	254136	203027	4.35848
1b	343158	299456	386120	342911	7.36145
1c	22200	29014	15324	22179.3	0.476135
2a	331834	362487	300147	331489	7.11625
2b	175994	62001	248135	162043	3.47867
2d	134471	95102	178540	136038	2.92039
4a	247397	237410	167458	217422	4.6675
4b	319963	468999	169457	319473	6.85829
4c	138125	100258	178520	138968	2.98329
5a	341471	382147	299541	341053	7.32156
5b	678338	528963	827999	678433	14.5643
6a	1103531	1324105	915230	1.11429e+06	23.921
8b	701485	700123	551024	650877	13.9727
TOTAL	4740164	4742813	4491631	4.6582e+06	100
C16 building block	data set #1	data set #2	data set #3	MEAN	%
PSPP	567555	481218	655580	568118	12.1961
PPP	642299	519590	726822	629570	13.5153
WPP	705485	806667	515435	675862	14.5091
BPP	1019809	911110	1127540	1.01949e+06	21.8858
KPP	1103531	1324105	915230	1.11429e+06	23.921
JPP	701485	700123	551024	650877	13.9727
TOTAL	4740164	4742813	4491631	4.6582e+06	100
SpSodMT(F58M-L302S)
C16 compound	normalized peak area of C16 product			MEAN
	data set #1	data set #2	data set #3		%
1a	2564394	2051874	2775841	2.46404e+06	10.2563
1b	1197305	997478	1389541	1.19477e+06	4.97315
1c	157234	198452	117523	157736	0.656564
2a	1112777	715482	1510236	1.11283e+06	4.63207
2b	1311498	1311498	1311498	1311498	5.459
2d	320471	351204	290154	320610	1.33451
3a	2101	901	3325	2109	0.00877853
3b	773461	694120	853210	773597	3.22003
4a	750838	989541	511204	750528	3.12401
4b	1130380	1002584	1260354	1131106	4.70813
4c	712266	924158	499852	712092	2.96402
5a	2888120	2589014	3174588	2.88391e+06	12.004
5b	6709537	8220245	5201470	6.71042e+06	27.9315
6a	250838	122036	378452	250442	1.04244
7a	2588020	3366521	1800236	2.58493e+06	10.7595
7b	752013	1203654	982257	979308	4.07629
7c	387989	300125	474512	387542	1.61311
8b	199077	257420	149852	202116	0.841292
10b	84892	100923	99011	94942	0.395188
TOTAL	23893211	25397230	22783116	24024519	100
C16 building block	data set #1	data set #2	data set #3	MEAN	%
PSPP	3918933	3247804	4282905	3.81655e+06	15.8861
PPP	2744746	2378184	3111888	2.74494e+06	11.4256
TPP	775562	695021	856535	775706	3.22881
WPP	2593484	2916283	2271410	2.59373e+06	10.7962
BPP	9597657	10809259	8376058	9.59432e+06	39.9356
KPP	250838	122036	378452	250442	1.04244
SPP	3728022	4870300	3257005	3.95178e+06	16.4489
JPP	199077	257420	149852	202116	0.841292
APP	84892	100923	99011	94942	0.395188
TOTAL	23893211	25397230	22783116	24024519	100

## Sheet: Supplementary Table 2
SpSodMT wt
C16 compound	normalized peak area of C16 product			MEAN
	data set #1	data set #2	data set #3		%
1a	7639057	8656102	6625870	7640343	55.269
1b	5506689	3485213	7518621	5.50351e+06	39.8115
1c	682936	1036547	320745	680076	4.91956
TOTAL	13828682	13177862	14465236	1.38239e+07	100
C16 building block	data set #1	data set #2	data set #3	MEAN	%
PSPP	13828682	13177862	14465236	1.38239e+07	100
TOTAL	13828682	13177862	14465236	1.38239e+07	100
SpSodMT(Q57N)
C16 compound	normalized peak area of C16 product			MEAN
	data set #1	data set #2	data set #3		%
1a	1686249	2045123	1337589	1.68965e+06	27.1608
1b	1145783	705120	919097	923333	14.8424
1c	35123	170244	50236	85201	1.36959
2a	1512560	1556752	1003750	1.35769e+06	21.8245
2b	1630179	1298532	2045310	1658007	26.6521
2d	477766	270423	87453	278547	4.47758
4a	143717	100258	186574	143516	2.30699
4b	80125	100254	74569	84982.7	1.36608
TOTAL	6711502	6246706	5704578	6.22093e+06	100
C16 building block	data set #1	data set #2	data set #3	MEAN	%
PSPP	2867155	2920487	2306922	2698188	43.3728
PPP	3620505	3125707	3136513	3.29424e+06	52.9542
WPP	223842	200512	261143	228499	3.67307
TOTAL	6711502	6246706	5704578	6.22093e+06	100
SpSodMT(N219S)
C16 compound	normalized peak area of C16 product			MEAN
	data set #1	data set #2	data set #3		%
1a	2448792	3041457	1792630	2.42763e+06	32.769
1b	853386	2003125	1232547	1.36302e+06	18.3985
1c	194488	120365	270147	195000	2.63218
2a	2300486	1619579	1024578	1.64821e+06	22.2482
2b	1405576	2007853	1102047	1.50516e+06	20.3172
2d	268760	198956	340125	269280	3.63485
TOTAL	7471488	8991335	5762074	7408299	100
C16 building block	data set #1	data set #2	data set #3	MEAN	%
PSPP	3496666	5164947	3295324	3.98565e+06	53.7997
PPP	3974822	3826388	2466750	3.42265e+06	46.2003
TOTAL	7471488	8991335	5762074	7408299	100
SpSodMT(F58V)
C16 compound	normalized peak area of C16 product			MEAN
	data set #1	data set #2	data set #3		%
2a	233821	325741	198745	252769	32.6816
2b	343287	123654	563102	343348	44.3929
3a	49307	74120	24374	49267	6.36994
3b	90520	108177	185440	128046	16.5556
TOTAL	716935	631692	971661	773429	100
C16 building block	data set #1	data set #2	data set #3	MEAN	%
PPP	577108	449395	761847	596117	77.0745
TPP	139827	182297	209814	177313	22.9255
TOTAL	716935	631692	971661	773429	100
SpSodMT(F58L)
C16 compound	normalized peak area of C16 product			MEAN
	data set #1	data set #2	data set #3		%
2a	1466364	2031455	1020354	1.50606e+06	17.8364
2b	1263046	902375	541230	902217	10.685
2d	153270	42598	74142	90003.3	1.06592
3a	1870794	2401475	1403547	1.89194e+06	22.4064
3b	1375225	1063547	1687900	1.37556e+06	16.2908
3c	624532	1000235	457107	693958	8.21861
4a	445121	541723	359562	448802	5.3152
4b	390741	570379	752148	571089	6.76346
4c	154236	400321	238830	264462	3.13205
5b	414123	518766	623014	518634	6.14223
6a	102355	260014	180698	181022	2.14386
TOTAL	8259807	9732888	7338532	8.44374e+06	100
C16 building block	data set #1	data set #2	data set #3	MEAN	%
PPP	2882680	2976428	1635726	2498278	29.5873
TPP	3870551	4465257	3548554	3961454	46.9159
WPP	990098	1512423	1350540	1.28435e+06	15.2107
BPP	414123	518766	623014	518634	6.14223
KPP	102355	260014	180698	181022	2.14386
TOTAL	8259807	9732888	7338532	8.44374e+06	100
SpSodMT(F58M)
C16 compound	normalized peak area of C16 product			MEAN
	data set #1	data set #2	data set #3		%
1a	5181093	9057896	1302478	5180489	28.621
1b	2651437	909802	4423697	2.66165e+06	14.705
1c	476216	665908	294510	478878	2.64569
2a	2210323	1009823	3409871	2.21001e+06	12.2098
2b	2695172	1765320	3609561	2.69002e+06	14.8617
2d	279879	105247	456078	280401	1.54915
4a	1323127	945721	1700235	1.32303e+06	7.30943
4b	1229846	1020225	1435210	1228427	6.78678
4c	360557	222357	501274	361396	1.99663
5a	85797	100234	70210	85413.7	0.471891
5b	1579829	2098456	1123451	1.60058e+06	8.84284
TOTAL	18073276	17900989	18326575	18100280	100
C16 building block	data set #1	data set #2	data set #3	MEAN	%
PSPP	8308746	10633606	6020685	24963037	45.9717
PPP	5185374	2880390	7475510	15541274	28.6207
WPP	2913530	2188303	3636719	8738552	16.0928
BPP	1665626	2198690	1193661	5057977	9.31473
TOTAL	18073276	17900989	18326575	54300840	100
SpSodMT(V273A)
C16 compound	normalized peak area of C16 product			MEAN
	data set #1	data set #2	data set #3		%
1a	1807053	2014325	1623684	1.81502e+06	7.78635
1b	451705	804263	100458	452142	1.93967
1c	112937	40123	187546	113535	0.487061
1d	51633	79258	25130	52007	0.223107
2a	267522	184230	354127	268626	1.15239
2b	228951	85257	386700	233636	1.00229
4a	10070869	12000587	8250297	10107251	43.3596
4b	4355178	6254103	2487410	4.36556e+06	18.7281
4c	2168177	1289100	3060400	2172559	9.32017
4d	2074013	3140547	1024587	2.07972e+06	8.92188
5a	147494	200154	99562	149070	0.639503
5b	805171	621357	1002581	809703	3.47359
6a	557329	369861	745120	557437	2.39138
9b	134573	112365	155147	134028	0.574975
TOTAL	23232605	27195530	19502749	2.33103e+07	100
C16 building block	data set #1	data set #2	data set #3	MEAN	%
PSPP	2423328	2937969	1936818	2432705	10.4362
PPP	496473	269487	740827	502262	2.15468
WPP	18668237	22684337	14822694	1.87251e+07	80.3297
BPP	952665	821511	1102143	958773	4.11309
KPP	557329	369861	745120	557437	2.39138
HPP	134573	112365	155147	134028	0.574975
TOTAL	23232605	27195530	19502749	2.33103e+07	100
SpSodMT(L302Q)
C16 compound	normalized peak area of C16 product			MEAN
	data set #1	data set #2	data set #3		%
1a	892157	1123654	659521	891777	15.3358
1b	847918	665962	1023654	845845	14.5459
1c	127331	98210	152473	126005	2.16689
2b	115414	60213	170547	115391	1.98438
2d	83690	45320	122457	83822.3	1.44149
3b	105843	122357	88456	105552	1.81517
5a	446554	752369	139549	446157	7.67253
5b	1931296	2331478	1523670	1.92881e+06	33.1697
6a	1273171	998023	1543698	1.27163e+06	21.8681
TOTAL	5823374	6197586	5424025	5814995	100
C16 building block	data set #1	data set #2	data set #3	MEAN	%
PSPP	1867406	1887826	1835648	1.86363e+06	32.0486
PPP	199104	105533	293004	199214	3.42586
TPP	105843	122357	88456	105552	1.81517
BPP	2377850	3083847	1663219	2374972	40.8422
KPP	1273171	998023	1543698	1.27163e+06	21.8681
TOTAL	5823374	6197586	5424025	5814995	100
SpSodMT(L302S)
C16 compound	normalized peak area of C16 product			MEAN
	data set #1	data set #2	data set #3		%
1a	2711519	2056721	3369812	2712684	28.2478
1b	2449681	2865124	2034761	2.44986e+06	25.5109
1c	721480	934650	513789	723306	7.53194
2a	149745	137456	167345	151515	1.57776
2b	327748	356723	300986	328486	3.42059
2d	120779	90235	156732	122582	1.27647
3a	1754	1235	2274	1754.33	0.0182682
3b	365432	244561	302255	304083	3.16648
3c	2411	1230	3654	2431.67	0.0253215
3d	76001	45444	15427	45624	0.475092
5a	800132	645789	1065231	837051	8.71639
5b	2207641	1743587	1287540	1746256	18.1841
6a	67831	67831	67831	67831	0.706339
7a	70174	90456	50412	70347.3	0.732542
7b	39172	54178	24789	39379.7	0.410069
TOTAL	10111500	9335220	9362838	9603186	100
C16 building block	data set #1	data set #2	data set #3	MEAN	%
PSPP	5882680	5856495	5918362	5.88585e+06	61.2906
PPP	598272	584414	625063	602583	6.27482
TPP	445598	292470	323610	353893	3.68516
BPP	3007773	2389376	2352771	2.58331e+06	26.9005
KPP	67831	67831	67831	67831	0.706339
SPP	109346	144634	75201	109727	1.14261
TOTAL	10111500	9335220	9362838	9603186	100
SpSodMT(F58M-V273A)
C16 compound	normalized peak area of C16 product			MEAN
	data set #1	data set #2	data set #3		%
1a	348405	142856	550214	347158	1.79525
1b	120524	44125	201503	122051	0.631158
2a	4215587	4085600	5454517	4.58523e+06	23.7115
2b	2145870	3074526	2013132	2411176	12.4689
2d	510147	795481	690140	665256	3.44023
3a	1677593	1077593	2274581	1676589	8.67011
3b	1143650	953264	2546089	1.54767e+06	8.00342
3c	659515	2177480	2148000	1661665	8.59294
4a	1320440	2111973	1711973	1.7148e+06	8.86769
4b	1233336	1574268	951201	1252935	6.47928
4c	875220	584123	1198452	885932	4.5814
5a	103891	53120	154710	103907	0.537332
5b	1690337	990125	2095412	1591958	8.23246
6a	542300	441758	1234700	739586	3.82461
9b	24785	28651	41547	31661	0.163728
TOTAL	16611600	18134943	23266171	1.93376e+07	100
C16 building block	data set #1	data set #2	data set #3	MEAN	%
PSPP	468929	186981	751717	469209	2.42641
PPP	6871604	7955607	8157789	7.66167e+06	39.6206
TPP	3480758	4208337	6968670	4.88592e+06	25.2665
WPP	3428996	4270364	3861626	3853662	19.9284
BPP	1794228	1043245	2250122	1695865	8.76979
KPP	542300	441758	1234700	739586	3.82461
HPP	24785	28651	41547	31661	0.163728
TOTAL	16611600	18134943	23266171	1.93376e+07	100
SpSodMT(F58M-L302Q)
C16 compound	normalized peak area of C16 product			MEAN
	data set #1	data set #2	data set #3		%
1a	202197	152748	254136	203027	4.35848
1b	343158	299456	386120	342911	7.36145
1c	22200	29014	15324	22179.3	0.476135
2a	331834	362487	300147	331489	7.11625
2b	175994	62001	248135	162043	3.47867
2d	134471	95102	178540	136038	2.92039
4a	247397	237410	167458	217422	4.6675
4b	319963	468999	169457	319473	6.85829
4c	138125	100258	178520	138968	2.98329
5a	341471	382147	299541	341053	7.32156
5b	678338	528963	827999	678433	14.5643
6a	1103531	1324105	915230	1.11429e+06	23.921
8b	701485	700123	551024	650877	13.9727
TOTAL	4740164	4742813	4491631	4.6582e+06	100
C16 building block	data set #1	data set #2	data set #3	MEAN	%
PSPP	567555	481218	655580	568118	12.1961
PPP	642299	519590	726822	629570	13.5153
WPP	705485	806667	515435	675862	14.5091
BPP	1019809	911110	1127540	1.01949e+06	21.8858
KPP	1103531	1324105	915230	1.11429e+06	23.921
JPP	701485	700123	551024	650877	13.9727
TOTAL	4740164	4742813	4491631	4.6582e+06	100
SpSodMT(F58M-L302S)
C16 compound	normalized peak area of C16 product			MEAN
	data set #1	data set #2	data set #3		%
1a	2564394	2051874	2775841	2.46404e+06	10.2563
1b	1197305	997478	1389541	1.19477e+06	4.97315
1c	157234	198452	117523	157736	0.656564
2a	1112777	715482	1510236	1.11283e+06	4.63207
2b	1311498	1311498	1311498	1311498	5.459
2d	320471	351204	290154	320610	1.33451
3a	2101	901	3325	2109	0.00877853
3b	773461	694120	853210	773597	3.22003
4a	750838	989541	511204	750528	3.12401
4b	1130380	1002584	1260354	1131106	4.70813
4c	712266	924158	499852	712092	2.96402
5a	2888120	2589014	3174588	2.88391e+06	12.004
5b	6709537	8220245	5201470	6.71042e+06	27.9315
6a	250838	122036	378452	250442	1.04244
7a	2588020	3366521	1800236	2.58493e+06	10.7595
7b	752013	1203654	982257	979308	4.07629
7c	387989	300125	474512	387542	1.61311
8b	199077	257420	149852	202116	0.841292
10b	84892	100923	99011	94942	0.395188
TOTAL	23893211	25397230	22783116	24024519	100
C16 building block	data set #1	data set #2	data set #3	MEAN	%
PSPP	3918933	3247804	4282905	3.81655e+06	15.8861
PPP	2744746	2378184	3111888	2.74494e+06	11.4256
TPP	775562	695021	856535	775706	3.22881
WPP	2593484	2916283	2271410	2.59373e+06	10.7962
BPP	9597657	10809259	8376058	9.59432e+06	39.9356
KPP	250838	122036	378452	250442	1.04244
SPP	3728022	4870300	3257005	3.95178e+06	16.4489
JPP	199077	257420	149852	202116	0.841292
APP	84892	100923	99011	94942	0.395188
TOTAL	23893211	25397230	22783116	24024519	100

## Sheet: Supplementary Table 4
SodMT WT
C16 Compound	Peak Area
1a	23280
1b	270262
C16 building block	Peak area	%
PSPP	293542	1
PPP		0
TPP		0
WPP		0
BPP		0
KPP		0
SPP		0
JPP		0
HPP		0
APP		0
TOTAL	293542	1
SodMT Q57N
C16 Compound	Peak Area
1a	2526874
1b	2596192
1c	221629
2a	2662192
2b	2399045
2c	217666
4b	23944
C16 building block	Peak area	%
PSPP	5344695	0.501965
PPP	5278903	0.495786
TPP		0
WPP	23944	0.00224878
BPP		0
KPP		0
SPP		0
JPP		0
HPP		0
APP		0
TOTAL	10647542	1
SodMT F58L
C16 Compound	Peak Area
2a	421659
2b	688556
2c	302018
3a	1026605
3b	2109141
3c	202486
4c	64597
4a	168368
4b	477105
6a	9894
C16 building block	Peak area	%
PSPP		0
PPP	1412233	0.258158
TPP	3338232	0.610232
WPP	710070	0.129802
BPP		0
KPP	9894	0.00180863
SPP		0
JPP		0
HPP		0
APP		0
TOTAL	5470429	1
SodMT V273A
C16 Compound	Peak Area
1a	230000
1b	357214
2b	117201
3b	67275
4a	427430
4b	1989843
C16 building block	Peak area	%
PSPP	587214	0.183787
PPP	117201	0.0366816
TPP	67275	0.0210558
WPP	2417273	0.75656
BPP	0	0
KPP		0
SPP		0
JPP	0	0
HPP	6123	0.00191638
APP		0
TOTAL	3195086	1
SodMT F58M-L302Q
C16 Compound	Peak Area
1a
1b	212436
1c	146917
2a
2b	203255
4a	79554
4b	503160
4c	155841
5a
6a	891568
C16 building block	Peak area	%
PSPP	359353	0.163884
PPP	203255	0.0926949
TPP		0
WPP	738555	0.33682
BPP	0	0
KPP	891568	0.406602
SPP		0
JPP		0
HPP		0
APP		0
TOTAL	2192731	1
SodMT F58M-L302S
C16 Compound	Peak Area
1b	670329
2a	313709
2b	213677
4a	709727
4b	397690
5b	328177
7a	405889
7b	299385
10b	67924
C16 building block	Peak area	%
PSPP	670329	0.196779
PPP	527386	0.154817
TPP		0
WPP	1107417	0.325089
BPP	328177	0.0963383
KPP		0
SPP	705274	0.207037
JPP		0
HPP		0
APP	67924	0.0199395
TOTAL	3406507	1

## Sheet: Supplementary Table 6
Standards	normalized peak area of C16 purified product			MEAN
	data set #1	data set #2	data set #3		mg/L
1b	24631478	38123005	29912745	30889076	0.6
2b	32147002	23971103	30899357	2.90058e+07	0.5
3b	42558301	30215690	44780298	39184763	0.4
4b	24110658	27058122	31410378	27526386	0.3
5b	9400254	4253869	12003587	8552570	0.1
7b	40023587	53123698	37021587	43389624	0.5
8b	7151254	5231780	8234015	6.87235e+06	0.4
9b	8523104	10486230	13820347	10943227	0.4
10b	1846568	2134502	2011346	1997472	0.1
Culture volume - 10ml	Peak area 1b			MEAN		mg/L 1b
	normalized peak area of C16 product
	data set #1	data set #2	data set #3			data set #1	data set #2	data set #3	MEAN	MAD
SpSodMT wt	30823611	33201478	27563780	30529623		59.8728	64.4917	53.5408	59.3018	3.84064
SpSodMT(Q57N)	20036741	14759604	18420569	1.7739e+07		38.9201	28.6696	35.7807	34.4568	3.85815
SpSodMT(N219S)	11485712	16324005	13517003	1.37756e+07		22.3102	31.7083	26.2559	26.7581	3.30011
SpSodMT(F58L)	0	0	0	0		0	0	0	0	0
SpSodMT(F58M)	11941690	9523874	14385247	1.19503e+07		23.1959	18.4995	27.9424	23.2126	3.15319
SpSodMT(V273A)	2456021	3464222	5089203	3.66982e+06		4.77066	6.72902	9.88544	7.12838	1.83804
SpSodMT(L302Q)	2254789	4975852	3373266	3.53464e+06		4.37978	9.66527	6.55235	6.8658	1.86631
SpSodMT(L302S)	16973297	19969201	14025874	1.69895e+07		32.9695	38.7889	27.2443	33.0009	3.85864
SpSodMT(F58M-V273A)	198250	263693	330124	264022		0.385088	0.512206	0.641244	0.512846	0.0855988
SpSodMT(F58M-L302Q)	695214	1023547	850080	856280		1.35041	1.98817	1.65122	1.66327	0.216603
SpSodMT(F58M-L302S)	7579890	6124789	9044753	7583144		14.7234	11.897	17.5688	14.7298	1.89272
Culture volume - 10ml	Peak area 2b			MEAN		mg/L 2b
	normalized peak area of C16 product
	data set #1	data set #2	data set #3			data set #1	data set #2	data set #3	MEAN	MAD
SpSodMT wt	321704	228134	502147	350662		0.554551	0.393256	0.865597	0.604468	0.174086			228134		228134
SpSodMT(Q57N)	23159862	19592233	16023478	1.95919e+07		39.9228	33.7729	27.6211	33.7723	4.10076			19592233		19592233
SpSodMT(N219S)	17360357	13021458	15141296	1.51744e+07		29.9256	22.4463	26.1004	26.1575	2.51212			13021458		13021458
SpSodMT(F58L)	4630315	5603890	3742185	4.6588e+06		7.9817	9.65994	6.45075	8.0308	1.0861			5603890		5603890
SpSodMT(F58M)	9652103	11295517	13000023	11315881		16.6382	19.4711	22.4093	19.5062	1.93541			11295517		11295517
SpSodMT(V273A)	999523	1490054	1245895	1.24516e+06		1.72297	2.56854	2.14766	2.14639	0.282282			1490054		1490054
SpSodMT(L302Q)	226099	175230	285103	228811		0.389748	0.30206	0.491458	0.394422	0.0646908			175230		175230
SpSodMT(L302S)	2052014	1777672	1503697	1.77779e+06		3.53725	3.06434	2.59206	3.06455	0.315132			1777672		1777672
SpSodMT(F58M-V273A)	6230571	10124758	8158348	8.17123e+06		10.7402	17.453	14.0633	14.0855	2.24499			10124758		10124758
SpSodMT(F58M-L302Q)	662460	732368	600052	664960		1.14194	1.26245	1.03436	1.14625	0.0774649			732368		732368
SpSodMT(F58M-L302S)	4785236	5678319	6599214	5.68759e+06		8.24875	9.78824	11.3757	9.80422	1.04763			5678319		5678319
2a	1512560					#REF!
2b	1405576					2.42292
Culture volume - 10ml	Peak area 3b			MEAN		mg/L 3b
	normalized peak area of C16 product
	data set #1	data set #2	data set #3			data set #1	data set #2	data set #3	MEAN	MAD
SpSodMT wt	0	0	0	0		0	0	0	0	0
SpSodMT(Q57N)	0	0	0	0		0	0	0	0	0
SpSodMT(N219S)	0	0	0	0		0	0	0	0	0
SpSodMT(F58L)	11007129	12203024	9857418	1.10225e+07		11.2361	12.4569	10.0625	11.2518	0.803374
SpSodMT(F58M)	1205478	1604670	2004587	1.60491e+06		1.23056	1.63806	2.04629	1.6383	0.271994
SpSodMT(V273A)	1000447	690203	825734	838795		1.02126	0.704563	0.842913	0.856246	0.11001
SpSodMT(L302Q)	219237	272147	184523	225302		0.223798	0.277809	0.188362	0.22999	0.0318795
SpSodMT(L302S)	301056	418456	561247	426920		0.307319	0.427162	0.572924	0.435802	0.0914147
SpSodMT(F58M-V273A)	7254872	10025478	8620506	8.63362e+06		7.40581	10.2341	8.79986	8.81324	0.947211
SpSodMT(F58M-L302Q)	0	0	0	0		0	0	0	0	0
SpSodMT(F58M-L302S)	2457032	3100022	2099002	2.55202e+06		2.50815	3.16452	2.14267	2.60511	0.372936
Culture volume - 10ml	Peak area 4b			MEAN		mg/L 4b
	normalized peak area of C16 product
	data set #1	data set #2	data set #3			data set #1	data set #2	data set #3	MEAN	MAD
SpSodMT wt	35026	26564	43203	34931		0.0381736	0.0289511	0.0470854	0.03807	0.00607926
SpSodMT(Q57N)	352145	486464	623041	487217		0.38379	0.530179	0.67903	0.531	0.0986866
SpSodMT(N219S)	320152	185963	249152	251756		0.348922	0.202674	0.271542	0.274379	0.0496951
SpSodMT(F58L)	3654175	3952600	3356981	3.65459e+06		3.98255	4.30779	3.65865	3.983	0.21653
SpSodMT(F58M)	5446987	5241625	5032476	5.24036e+06		5.93647	5.71266	5.48471	5.71128	0.151045
SpSodMT(V273A)	15023478	12532605	13744549	1.37669e+07		16.3735	13.6588	14.9797	15.004	0.913015
SpSodMT(L302Q)	73882	70956	76801	73879.7		0.0805213	0.0773323	0.0837026	0.0805187	0.00212426
SpSodMT(L302S)	801265	697323	603541	700710		0.873269	0.759987	0.657777	0.763678	0.0730611
SpSodMT(F58M-V273A)	4102589	4708621	4323462	4378224		4.47126	5.13175	4.71198	4.77167	0.240058
SpSodMT(F58M-L302Q)	781937	821036	742569	781847		0.852204	0.894817	0.809299	0.852107	0.0285387
SpSodMT(F58M-L302S)	9221540	9685549	10136547	9681212		10.0502	10.5559	11.0475	10.5512	0.333986
Culture volume - 10ml	Peak area 5b			MEAN		mg/L 5b
	normalized peak area of C16 product
	data set #1	data set #2	data set #3			data set #1	data set #2	data set #3	MEAN	MAD
SpSodMT wt	0	0	0	0		0	0	0	0	0
SpSodMT(Q57N)	0	0	0	0		0	0	0	0	0
SpSodMT(N219S)	0	0	0	0		0	0	0	0	0
SpSodMT(F58L)	808802	732100	1098099	879667		0.945683	0.856	1.28394	1.02854	0.170266
SpSodMT(F58M)	1769662	1560687	1978589	1769646		2.06916	1.82482	2.31344	2.06914	0.162882
SpSodMT(V273A)	1430364	1607058	1787892	1608438		1.67244	1.87904	2.09047	1.88065	0.139883
SpSodMT(L302Q)	2605410	2312354	2451635	2.45647e+06		3.04635	2.70369	2.86655	2.8722	0.116101
SpSodMT(L302S)	7194338	7510130	6970410	7.22496e+06		8.4119	8.78114	8.15008	8.44771	0.222288
SpSodMT(F58M-V273A)	2036201	1658139	1285234	1659858		2.38081	1.93876	1.50275	1.94077	0.293357
SpSodMT(F58M-L302Q)	1233014	980123	1030207	1.08111e+06		1.44169	1.146	1.20456	1.26408	0.118404
SpSodMT(F58M-L302S)	9089527	10158010	8000365	9082634		10.6278	11.8771	9.35434	10.6198	0.843621
Culture volume - 10ml	Peak area 7b			MEAN		mg/L 7b
	normalized peak area of C16 product
	data set #1	data set #2	data set #3			data set #1	data set #2	data set #3	MEAN	MAD
SpSodMT wt	0	0	0	0		0	0	0	0	0
SpSodMT(Q57N)	0	0	0	0		0	0	0	0	0
SpSodMT(N219S)	0	0	0	0		0	0	0	0	0
SpSodMT(F58L)	0	0	0	0		0	0	0	0	0
SpSodMT(F58M)	198913	150247	250147	199769		0.229217	0.173137	0.288257	0.230204	0.038702
SpSodMT(V273A)	0	0	0	0		0	0	0	0	0
SpSodMT(L302Q)	0	0	0	0		0	0	0	0	0
SpSodMT(L302S)	565120	697323	785214	682552		0.651216	0.80356	0.904841	0.786539	0.0902154
SpSodMT(F58M-V273A)	0	0	0	0		0	0	0	0	0
SpSodMT(F58M-L302Q)	0	0	0	0		0	0	0	0	0
SpSodMT(F58M-L302S)	2885612	4885963	3860160	3877245		3.32523	5.63034	4.44825	4.46794	0.77493
Culture volume - 10ml	Peak area 8b			MEAN		mg/L 8b
	normalized peak area of C16 product
	data set #1	data set #2	data set #3			data set #1	data set #2	data set #3	MEAN	MAD
SpSodMT wt	0	0	0	0		0	0	0	0	0
SpSodMT(Q57N)	0	0	0	0		0	0	0	0	0
SpSodMT(N219S)	0	0	0	0		0	0	0	0	0
SpSodMT(F58L)	0	0	0	0		0	0	0	0	0
SpSodMT(F58M)	127540	175154	78956	127217		0.742337	1.01947	0.459558	0.740455	0.187265
SpSodMT(V273A)	231456	266772	301245	266491		1.34717	1.55273	1.75337	1.55109	0.135946
SpSodMT(L302Q)	172130	231035	205788	202984		1.00187	1.34472	1.19777	1.18146	0.119724
SpSodMT(L302S)	264460	302145	231475	266027		1.53927	1.75861	1.34728	1.54839	0.140149
SpSodMT(F58M-V273A)	120357	99991	82532	100960		0.700529	0.58199	0.480371	0.58763	0.0752659
SpSodMT(F58M-L302Q)	701478	904782	802369	802876		4.0829	5.26622	4.67013	4.67308	0.395423
SpSodMT(F58M-L302S)	203266	310992	109230	207829		1.18309	1.81011	0.635765	1.20966	0.4003
Culture volume - 10ml	Peak areab 9b			MEAN		mg/L 9b
	normalized peak area of C16 product
	data set #1	data set #2	data set #3			data set #1	data set #2	data set #3	MEAN	MAD
SpSodMT wt	0	0	0	0		0	0	0	0	0
SpSodMT(Q57N)	57078	48014	68211	57767.7		0.208633	0.175502	0.249327	0.211154	0.0254485
SpSodMT(N219S)	0	0	0	0		0	0	0	0	0
SpSodMT(F58L)	0	0	0	0		0	0	0	0	0
SpSodMT(F58M)	185632	151128	124785	153848		0.678527	0.552407	0.456118	0.562351	0.0774511
SpSodMT(V273A)	577869	789521	680116	682502		2.11224	2.88588	2.48598	2.4947	0.260786
SpSodMT(L302Q)	0	0	0	0		0	0	0	0	0
SpSodMT(L302S)	0	0	0	0		0	0	0	0	0
SpSodMT(F58M-V273A)	871503	987152	752485	870380		3.18554	3.60827	2.7505	3.18144	0.287289
SpSodMT(F58M-L302Q)	0	0	0	0		0	0	0	0	0
SpSodMT(F58M-L302S)	0	0	0	0		0	0	0	0	0
Culture volume - 10ml	Peak areab 10b			MEAN		mg/L 10b
	normalized peak area of C16 product
	data set #1	data set #2	data set #3			data set #1	data set #2	data set #3	MEAN	MAD
SpSodMT wt	0	0	0	0		0	0	0	0	0
SpSodMT(Q57N)	0	0	0	0		0	0	0	0	0
SpSodMT(N219S)	0	0	0	0		0	0	0	0	0
SpSodMT(F58L)	0	0	0	0		0	0	0	0	0
SpSodMT(F58M)	0	0	0	0		0	0	0	0	0
SpSodMT(V273A)	0	0	0	0		0	0	0	0	0
SpSodMT(L302Q)	0	0	0	0		0	0	0	0	0
SpSodMT(L302S)	17935	15890	19345	17723.3		0.0897885	0.0795506	0.0968474	0.0887288	0.00611885
SpSodMT(F58M-V273A)	0	0	0	0		0	0	0	0	0
SpSodMT(F58M-L302Q)	0	0	0	0		0	0	0	0	0
SpSodMT(F58M-L302S)	119006	154890	89411	121102		0.595783	0.77543	0.447621	0.606278	0.112768

## Sheet: Supplementary Table 7
Standards	normalized peak area of C16 purified product			MEAN
	data set #1	data set #2	data set #3		mg/L
1d	423079	354490	400188	392586	0.01
2d	1223187	806497	1002389	1010691	0.01
1d+2d mix	823133	580494	701288	701638	0.01
Culture volume - 10ml	Peak area 1d			MEAN		mg/L 1d
	normalized peak area of C16 product
	data set #1	data set #2	data set #3			data set #1	data set #2	data set #3	MEAN	MAD
SpSodMT wt	4073954	4865301	3152412	4.03056e+06		10.3772	12.393	8.02987	10.2667	1.49121
SpSodMT(Q57N)	4568607	6123745	3000452	4564268		11.6372	15.5985	7.6428	11.6262	2.65558
SpSodMT(N219S)	2003575	1423915	1002587	1.47669e+06		5.10354	3.62702	2.5538	3.76145	0.894722
SpSodMT(F58L)	0	0	0	0		0	0	0	0	0
SpSodMT(F58M)	995004	569852	781440	782099		2.53449	1.45154	1.9905	1.99217	0.361544
SpSodMT(V273A)	340251	260913	182547	261237		0.866692	0.664601	0.464986	0.665427	0.134177
SpSodMT(L302Q)	120663	185145	62895	122901		0.307355	0.471604	0.160207	0.313055	0.105699
SpSodMT(L302S)	1442470	2328338	3215402	2.32874e+06		3.67428	5.93078	8.19032	5.93179	1.50568
SpSodMT(F58M-V273A)	12347	9523	17568	13146		0.0314505	0.0242571	0.0447495	0.0334857	0.00750919
SpSodMT(F58M-L302Q)	82458	44102	63651	63403.7		0.210038	0.112337	0.162133	0.161503	0.032777
SpSodMT(F58M-L302S)	420054	604870	335107	453344		1.06997	1.54073	0.853589	1.15476	0.257313
Culture volume - 10ml	Peak area 2d			MEAN		mg/L 2d
	normalized peak area of C16 product
	data set #1	data set #2	data set #3			data set #1	data set #2	data set #3	MEAN	MAD
SpSodMT wt	0	0	0	0		0	0	0	0	0
SpSodMT(Q57N)	5620219	4254180	6452300	5442233		5.56077	4.20918	6.38405	5.38467	0.783657
SpSodMT(N219S)	1909156	1656923	2236504	1.93419e+06		1.88896	1.6394	2.21285	1.91373	0.199408
SpSodMT(F58L)	472310	599470	710245	594008		0.467314	0.593129	0.702732	0.587725	0.080274
SpSodMT(F58M)	1003530	1302502	897502	1.06784e+06		0.992915	1.28872	0.888008	1.05655	0.154783
SpSodMT(V273A)	162235	98251	230451	163646		0.160519	0.0972117	0.228013	0.161915	0.0440658
SpSodMT(L302Q)	141616	99230	210314	150387		0.140118	0.0981804	0.208089	0.148796	0.039529
SpSodMT(L302S)	399251	522369	460254	460625		0.395028	0.516843	0.455385	0.455752	0.0407275
SpSodMT(F58M-V273A)	963058	751105	584003	766055		0.952871	0.74316	0.577825	0.757952	0.129946
SpSodMT(F58M-L302Q)	153572	200568	120303	158148		0.151948	0.198446	0.11903	0.156475	0.0279811
SpSodMT(F58M-L302S)	53019	33254	74201	53491.3		0.0524582	0.0329022	0.0734161	0.0529255	0.0136604

## Sheet: Supplementary Table 8
	normalized peak area of C16 purified product
	data set #1	data set #2	data set #3	MEAN	mg/L
13OH-1b	9834009	6011889	8080233	7975377	0.3
9OH-3b	17083900	13806497	11002389	13964262	0.3
PtAO + HaKS
Culture volume - 10ml	Peak area 13OH-1b					mg/L 13OH-1b
	normalized peak area of C16 product			MEAN
	data set #1	data set #2	data set #3			data set #1	data set #2	data set #3	MEAN	MAD
SpSodMT wt	9243219	8704205	10235784	9.3944e+06		34.7691	32.7415	38.5027	35.3378	2.10995
SpSodMT(Q57N)	1998234	2563001	2600634	2.38729e+06		7.51651	9.64093	9.78249	8.97998	0.975642
SpSodMT(F58L)	0	0	0	0		0	0	0	0	0
SpSodMT(F58M)	2580757	3836607	4875102	3.76416e+06		9.70772	14.4317	18.3381	14.1592	2.96763
SpSodMT(V273A)	102354	190247	138636	143746		0.385013	0.715629	0.52149	0.54071	0.116612
SpSodMT(L302S)	5334666	4962931	6201245	5499614		20.0668	18.6685	23.3265	20.6872	1.75949
SpSodMT(F58M-V273A)	0	0	0	0		0	0	0	0	0
Culture volume - 10ml	Peak area 9OH-3b					mg/L 9OH-3b
	normalized peak area of C16 product			MEAN
	data set #1	data set #2	data set #3			data set #1	data set #2	data set #3	MEAN	MAD
SpSodMT wt	0	0	0	0		0	0	0	0	0
SpSodMT(Q57N)	0	0	0	0		0	0	0	0	0
SpSodMT(F58L)	3306447	4880062	4123690	4.1034e+06		7.10338	10.484	8.85909	8.8155	1.14142
SpSodMT(F58M)	998520	753392	1212171	988028		2.14516	1.61854	2.60416	2.12262	0.336052
SpSodMT(V273A)	0	0	0	0		0	0	0	0	0
SpSodMT(L302S)	0	0	0	0		0	0	0	0	0
SpSodMT(F58M-V273A)	3421005	4012358	3201470	3.54494e+06		7.34949	8.61991	6.87785	7.61575	0.669443

## Sheet: Supplementary Figure 3
Strain			0h	2h	4h	6h	8h	10h	12h	14h	16h	18h	20h
empty vector	data set	sample 1-1	0.033	0.089	0.326	1.023	4.875	6.92	10.15	12.32	13.74	12.78	13.89
		sample 1-2	0.028	0.069	0.295	0.852	4.42	6.97	9.83	11.86	12.48	13.52	13.23
		sample 1-3	0.031	0.075	0.234	0.852	4.305	7.14	9.28	11.7	13.14	13.62	12.88
	MEAN		0.0306667	0.0776667	0.285	0.909	4.53333	7.01	9.75333	11.96	13.12	13.3067	13.3333
	MAD		0.00177778	0.00755556	0.034	0.076	0.227778	0.0866667	0.315556	0.24	0.426667	0.351111	0.371111
			0h	2h	4h	6h	8h	10h	12h	14h	16h	18h	20h
SpSodMT	data set	sample 2-1	0.043	0.101	0.357	1.062	4.27	7.53	10.01	11.94	13.68	13.64	13.68
		sample 2-2	0.023	0.105	0.307	1.022	4.27	7.29	9.54	11.74	12.36	12.46	12.56
		sample 2-3	0.03	0.097	0.319	0.994	4.195	7.46	9.48	12.44	12.58	13.42	13.28
	MEAN		0.032	0.101	0.327667	1.026	4.245	7.42667	9.67667	12.04	12.8733	13.1733	13.1733
	MAD		0.00733333	0.00266667	0.0195556	0.024	0.0333333	0.0911111	0.222222	0.266667	0.537778	0.475556	0.408889

## Sheet: Supplementary Figure 5
Uncropped gels: (a) Uncropped version of the SDS-PAGE gel of SpSodMT wild-type, SpSodMT(Q57N) and SpSodMT(F58L). The marked region was cropped and used in Supplementary Fig. 5a left. (b) Uncropped version of the SDS-PAGE gel of empty vector. The marked region was cropped and used in Supplementary Fig. 5a right.

## Sheet: Supplementary Figure 6
SpSodMT wt
C16 compound	normalized peak area of C16 product			MEAN
	data set #1	data set #2	data set #3		%
1a	7639057	8656102	6625870	7640343	55.269
1b	5506689	3485213	7518621	5.50351e+06	39.8115
1c	682936	1036547	320745	680076	4.91956
TOTAL	13828682	13177862	14465236	1.38239e+07	100
C16 building block	data set #1	data set #2	data set #3	MEAN	%
PSPP	13828682	13177862	14465236	1.38239e+07	100
TOTAL	13828682	13177862	14465236	1.38239e+07	100
SpSodMT(Q57N)
C16 compound	normalized peak area of C16 product			MEAN
	data set #1	data set #2	data set #3		%
1a	1686249	2045123	1337589	1.68965e+06	27.1608
1b	1145783	705120	919097	923333	14.8424
1c	35123	170244	50236	85201	1.36959
2a	1512560	1556752	1003750	1.35769e+06	21.8245
2b	1630179	1298532	2045310	1658007	26.6521
2d	477766	270423	87453	278547	4.47758
4a	143717	100258	186574	143516	2.30699
4b	80125	100254	74569	84982.7	1.36608
TOTAL	6711502	6246706	5704578	6.22093e+06	100
C16 building block	data set #1	data set #2	data set #3	MEAN	%
PSPP	2867155	2920487	2306922	2698188	43.3728
PPP	3620505	3125707	3136513	3.29424e+06	52.9542
WPP	223842	200512	261143	228499	3.67307
TOTAL	6711502	6246706	5704578	6.22093e+06	100
SpSodMT(N219S)
C16 compound	normalized peak area of C16 product			MEAN
	data set #1	data set #2	data set #3		%
1a	2448792	3041457	1792630	2.42763e+06	32.769
1b	853386	2003125	1232547	1.36302e+06	18.3985
1c	194488	120365	270147	195000	2.63218
2a	2300486	1619579	1024578	1.64821e+06	22.2482
2b	1405576	2007853	1102047	1.50516e+06	20.3172
2d	268760	198956	340125	269280	3.63485
TOTAL	7471488	8991335	5762074	7408299	100
C16 building block	data set #1	data set #2	data set #3	MEAN	%
PSPP	3496666	5164947	3295324	3.98565e+06	53.7997
PPP	3974822	3826388	2466750	3.42265e+06	46.2003
TOTAL	7471488	8991335	5762074	7408299	100
SpSodMT(F58V)
C16 compound	normalized peak area of C16 product			MEAN
	data set #1	data set #2	data set #3		%
2a	233821	325741	198745	252769	32.6816
2b	343287	123654	563102	343348	44.3929
3a	49307	74120	24374	49267	6.36994
3b	90520	108177	185440	128046	16.5556
TOTAL	716935	631692	971661	773429	100
C16 building block	data set #1	data set #2	data set #3	MEAN	%
PPP	577108	449395	761847	596117	77.0745
TPP	139827	182297	209814	177313	22.9255
TOTAL	716935	631692	971661	773429	100
SpSodMT(F58L)
C16 compound	normalized peak area of C16 product			MEAN
	data set #1	data set #2	data set #3		%
2a	1466364	2031455	1020354	1.50606e+06	17.8364
2b	1263046	902375	541230	902217	10.685
2d	153270	42598	74142	90003.3	1.06592
3a	1870794	2401475	1403547	1.89194e+06	22.4064
3b	1375225	1063547	1687900	1.37556e+06	16.2908
3c	624532	1000235	457107	693958	8.21861
4a	445121	541723	359562	448802	5.3152
4b	390741	570379	752148	571089	6.76346
4c	154236	400321	238830	264462	3.13205
5b	414123	518766	623014	518634	6.14223
6a	102355	260014	180698	181022	2.14386
TOTAL	8259807	9732888	7338532	8.44374e+06	100
C16 building block	data set #1	data set #2	data set #3	MEAN	%
PPP	2882680	2976428	1635726	2498278	29.5873
TPP	3870551	4465257	3548554	3961454	46.9159
WPP	990098	1512423	1350540	1.28435e+06	15.2107
BPP	414123	518766	623014	518634	6.14223
KPP	102355	260014	180698	181022	2.14386
TOTAL	8259807	9732888	7338532	8.44374e+06	100
SpSodMT(F58M)
C16 compound	normalized peak area of C16 product			MEAN
	data set #1	data set #2	data set #3		%
1a	5181093	9057896	1302478	5180489	28.621
1b	2651437	909802	4423697	2.66165e+06	14.705
1c	476216	665908	294510	478878	2.64569
2a	2210323	1009823	3409871	2.21001e+06	12.2098
2b	2695172	1765320	3609561	2.69002e+06	14.8617
2d	279879	105247	456078	280401	1.54915
4a	1323127	945721	1700235	1.32303e+06	7.30943
4b	1229846	1020225	1435210	1228427	6.78678
4c	360557	222357	501274	361396	1.99663
5a	85797	100234	70210	85413.7	0.471891
5b	1579829	2098456	1123451	1.60058e+06	8.84284
TOTAL	18073276	17900989	18326575	18100280	100
C16 building block	data set #1	data set #2	data set #3	MEAN	%
PSPP	8308746	10633606	6020685	24963037	45.9717
PPP	5185374	2880390	7475510	15541274	28.6207
WPP	2913530	2188303	3636719	8738552	16.0928
BPP	1665626	2198690	1193661	5057977	9.31473
TOTAL	18073276	17900989	18326575	54300840	100
SpSodMT(V273A)
C16 compound	normalized peak area of C16 product			MEAN
	data set #1	data set #2	data set #3		%
1a	1807053	2014325	1623684	1.81502e+06	7.78635
1b	451705	804263	100458	452142	1.93967
1c	112937	40123	187546	113535	0.487061
1d	51633	79258	25130	52007	0.223107
2a	267522	184230	354127	268626	1.15239
2b	228951	85257	386700	233636	1.00229
4a	10070869	12000587	8250297	10107251	43.3596
4b	4355178	6254103	2487410	4.36556e+06	18.7281
4c	2168177	1289100	3060400	2172559	9.32017
4d	2074013	3140547	1024587	2.07972e+06	8.92188
5a	147494	200154	99562	149070	0.639503
5b	805171	621357	1002581	809703	3.47359
6a	557329	369861	745120	557437	2.39138
9b	134573	112365	155147	134028	0.574975
TOTAL	23232605	27195530	19502749	2.33103e+07	100
C16 building block	data set #1	data set #2	data set #3	MEAN	%
PSPP	2423328	2937969	1936818	2432705	10.4362
PPP	496473	269487	740827	502262	2.15468
WPP	18668237	22684337	14822694	1.87251e+07	80.3297
BPP	952665	821511	1102143	958773	4.11309
KPP	557329	369861	745120	557437	2.39138
HPP	134573	112365	155147	134028	0.574975
TOTAL	23232605	27195530	19502749	2.33103e+07	100
SpSodMT(L302Q)
C16 compound	normalized peak area of C16 product			MEAN
	data set #1	data set #2	data set #3		%
1a	892157	1123654	659521	891777	15.3358
1b	847918	665962	1023654	845845	14.5459
1c	127331	98210	152473	126005	2.16689
2b	115414	60213	170547	115391	1.98438
2d	83690	45320	122457	83822.3	1.44149
3b	105843	122357	88456	105552	1.81517
5a	446554	752369	139549	446157	7.67253
5b	1931296	2331478	1523670	1.92881e+06	33.1697
6a	1273171	998023	1543698	1.27163e+06	21.8681
TOTAL	5823374	6197586	5424025	5814995	100
C16 building block	data set #1	data set #2	data set #3	MEAN	%
PSPP	1867406	1887826	1835648	1.86363e+06	32.0486
PPP	199104	105533	293004	199214	3.42586
TPP	105843	122357	88456	105552	1.81517
BPP	2377850	3083847	1663219	2374972	40.8422
KPP	1273171	998023	1543698	1.27163e+06	21.8681
TOTAL	5823374	6197586	5424025	5814995	100
SpSodMT(L302S)
C16 compound	normalized peak area of C16 product			MEAN
	data set #1	data set #2	data set #3		%
1a	2711519	2056721	3369812	2712684	28.2478
1b	2449681	2865124	2034761	2.44986e+06	25.5109
1c	721480	934650	513789	723306	7.53194
2a	149745	137456	167345	151515	1.57776
2b	327748	356723	300986	328486	3.42059
2d	120779	90235	156732	122582	1.27647
3a	1754	1235	2274	1754.33	0.0182682
3b	365432	244561	302255	304083	3.16648
3c	2411	1230	3654	2431.67	0.0253215
3d	76001	45444	15427	45624	0.475092
5a	800132	645789	1065231	837051	8.71639
5b	2207641	1743587	1287540	1746256	18.1841
6a	67831	67831	67831	67831	0.706339
7a	70174	90456	50412	70347.3	0.732542
7b	39172	54178	24789	39379.7	0.410069
TOTAL	10111500	9335220	9362838	9603186	100
C16 building block	data set #1	data set #2	data set #3	MEAN	%
PSPP	5882680	5856495	5918362	5.88585e+06	61.2906
PPP	598272	584414	625063	602583	6.27482
TPP	445598	292470	323610	353893	3.68516
BPP	3007773	2389376	2352771	2.58331e+06	26.9005
KPP	67831	67831	67831	67831	0.706339
SPP	109346	144634	75201	109727	1.14261
TOTAL	10111500	9335220	9362838	9603186	100
SpSodMT(F58M-V273A)
C16 compound	normalized peak area of C16 product			MEAN
	data set #1	data set #2	data set #3		%
1a	348405	142856	550214	347158	1.79525
1b	120524	44125	201503	122051	0.631158
2a	4215587	4085600	5454517	4.58523e+06	23.7115
2b	2145870	3074526	2013132	2411176	12.4689
2d	510147	795481	690140	665256	3.44023
3a	1677593	1077593	2274581	1676589	8.67011
3b	1143650	953264	2546089	1.54767e+06	8.00342
3c	659515	2177480	2148000	1661665	8.59294
4a	1320440	2111973	1711973	1.7148e+06	8.86769
4b	1233336	1574268	951201	1252935	6.47928
4c	875220	584123	1198452	885932	4.5814
5a	103891	53120	154710	103907	0.537332
5b	1690337	990125	2095412	1591958	8.23246
6a	542300	441758	1234700	739586	3.82461
9b	24785	28651	41547	31661	0.163728
TOTAL	16611600	18134943	23266171	1.93376e+07	100
C16 building block	data set #1	data set #2	data set #3	MEAN	%
PSPP	468929	186981	751717	469209	2.42641
PPP	6871604	7955607	8157789	7.66167e+06	39.6206
TPP	3480758	4208337	6968670	4.88592e+06	25.2665
WPP	3428996	4270364	3861626	3853662	19.9284
BPP	1794228	1043245	2250122	1695865	8.76979
KPP	542300	441758	1234700	739586	3.82461
HPP	24785	28651	41547	31661	0.163728
TOTAL	16611600	18134943	23266171	1.93376e+07	100
SpSodMT(F58M-L302Q)
C16 compound	normalized peak area of C16 product			MEAN
	data set #1	data set #2	data set #3		%
1a	202197	152748	254136	203027	4.35848
1b	343158	299456	386120	342911	7.36145
1c	22200	29014	15324	22179.3	0.476135
2a	331834	362487	300147	331489	7.11625
2b	175994	62001	248135	162043	3.47867
2d	134471	95102	178540	136038	2.92039
4a	247397	237410	167458	217422	4.6675
4b	319963	468999	169457	319473	6.85829
4c	138125	100258	178520	138968	2.98329
5a	341471	382147	299541	341053	7.32156
5b	678338	528963	827999	678433	14.5643
6a	1103531	1324105	915230	1.11429e+06	23.921
8b	701485	700123	551024	650877	13.9727
TOTAL	4740164	4742813	4491631	4.6582e+06	100
C16 building block	data set #1	data set #2	data set #3	MEAN	%
PSPP	567555	481218	655580	568118	12.1961
PPP	642299	519590	726822	629570	13.5153
WPP	705485	806667	515435	675862	14.5091
BPP	1019809	911110	1127540	1.01949e+06	21.8858
KPP	1103531	1324105	915230	1.11429e+06	23.921
JPP	701485	700123	551024	650877	13.9727
TOTAL	4740164	4742813	4491631	4.6582e+06	100
SpSodMT(F58M-L302S)
C16 compound	normalized peak area of C16 product			MEAN
	data set #1	data set #2	data set #3		%
1a	2564394	2051874	2775841	2.46404e+06	10.2563
1b	1197305	997478	1389541	1.19477e+06	4.97315
1c	157234	198452	117523	157736	0.656564
2a	1112777	715482	1510236	1.11283e+06	4.63207
2b	1311498	1311498	1311498	1311498	5.459
2d	320471	351204	290154	320610	1.33451
3a	2101	901	3325	2109	0.00877853
3b	773461	694120	853210	773597	3.22003
4a	750838	989541	511204	750528	3.12401
4b	1130380	1002584	1260354	1131106	4.70813
4c	712266	924158	499852	712092	2.96402
5a	2888120	2589014	3174588	2.88391e+06	12.004
5b	6709537	8220245	5201470	6.71042e+06	27.9315
6a	250838	122036	378452	250442	1.04244
7a	2588020	3366521	1800236	2.58493e+06	10.7595
7b	752013	1203654	982257	979308	4.07629
7c	387989	300125	474512	387542	1.61311
8b	199077	257420	149852	202116	0.841292
10b	84892	100923	99011	94942	0.395188
TOTAL	23893211	25397230	22783116	24024519	100
C16 building block	data set #1	data set #2	data set #3	MEAN	%
PSPP	3918933	3247804	4282905	3.81655e+06	15.8861
PPP	2744746	2378184	3111888	2.74494e+06	11.4256
TPP	775562	695021	856535	775706	3.22881
WPP	2593484	2916283	2271410	2.59373e+06	10.7962
BPP	9597657	10809259	8376058	9.59432e+06	39.9356
KPP	250838	122036	378452	250442	1.04244
SPP	3728022	4870300	3257005	3.95178e+06	16.4489
JPP	199077	257420	149852	202116	0.841292
APP	84892	100923	99011	94942	0.395188
TOTAL	23893211	25397230	22783116	24024519	100

## Sheet: Supplementary Figure 8
Standard mix for SpSodMT	normalized peak area of C16 purified product
wt	data set #1	data set #2	data set #3	MEAN	mg/L
1a	4007819	6037492	4984724	5.01001e+06	0.1
1b	4105246	6353834	4985458	5.14818e+06	0.1
1c	8182798	5127395	11205393	8171862	0.1
mix	5.43195e+06	5.83957e+06	7058525	6.11002e+06	0.1
Q57N double mutants
1a	4007819	6037492	4984724	5.01001e+06	0.1
1b	4105246	6353834	4985458	5.14818e+06	0.1
1c	8182798	5127395	11205393	8171862	0.1
2a	4355218	4074121	4623105	4.35081e+06	0.1
2b	6429400	4794221	6179871	5801164	0.1
mix	5.4161e+06	5.27741e+06	6.39571e+06	5.69641e+06	0.1
F58L double mutants
2a	4355218	4074121	4623105	4.35081e+06	0.1
2b	6429400	4794221	6179871	5801164	0.1
3a	9397413	9412350	10389912	9733225	0.1
3b	10639575	7553923	11195075	9796191	0.1
mix	7.7054e+06	6.45865e+06	8.09699e+06	7.42035e+06	0.1
F58M double mutants
1a	4007819	6037492	4984724	5.01001e+06	0.1
1b	4105246	6353834	4985458	5.14818e+06	0.1
1c	8182798	5127395	11205393	8171862	0.1
2a	4355218	4074121	4623105	4.35081e+06	0.1
2b	6429400	4794221	6179871	5801164	0.1
4a	2169023	1678524	2748952	2198833	0.1
4b	8036886	9019374	10470126	9175462	0.1
mix	5.32663e+06	5.29785e+06	6.4568e+06	5.68715e+06	0.1
V273A
4a	2169023	1678524	2748952	2198833	0.1
4b	8036886	9019374	10470126	9175462	0.1
mix	5.10295e+06	5348949	6609539	5.68715e+06	0.1
L302 mutants
1a	4007819	6037492	4984724	5.01001e+06	0.1
1b	4105246	6353834	4985458	5.14818e+06	0.1
1c	8182798	5127395	11205393	8171862	0.1
5a	2.45992e+06	3012457	1845236	2.4392e+06	0.1
5b	9400254	4253869	12003587	8552570	0.1
mix	5.63121e+06	4.95701e+06	7.00488e+06	5.86437e+06	0.1
V273A-L302 double mutants
1a	4007819	6037492	4984724	5.01001e+06	0.1
1b	4105246	6353834	4985458	5.14818e+06	0.1
1c	8182798	5127395	11205393	8171862	0.1
5a	2.45992e+06	3012457	1845236	2.4392e+06	0.1
5b	9400254	4253869	12003587	8552570	0.1
4a	2169023	1678524	2748952	2198833	0.1
4b	8036886	9019374	10470126	9175462	0.1
mix	5.48028e+06	5.06899e+06	6.89193e+06	5.81373e+06	0.1
						TITERS						NORMALIZED TITERS
	normalized peak area of total C16 products					mg/L total C16						mg/L total C16
	data set #1	data set #2	data set #3	MEAN		data set #1	data set #2	data set #3	MEAN	MAD		data set #1	data set #2	data set #3	MEAN	MAD
SpSodMT wt	14723808	13901049	15536517	14720458		24.0978	22.7512	25.4279	24.0923	0.894061		1	1	1	1	0
SpSodMT(Q57N)	6711502	6246706	5704578	6.22093e+06		11.782	10.966	10.0143	10.9208	0.6043		0.488924	0.481998	0.393832	0.454918	0.0407237
SpSodMT(F58L)	9715718	11196694	8681670	9864694		13.0933	15.0892	11.6998	13.2941	1.19671		0.543342	0.663224	0.460116	0.555561	0.0717757
SpSodMT(F58M)	19523487	19196189	19950788	1.95568e+07		34.3291	33.7536	35.0805	34.3878	0.461821		1.42457	1.4836	1.3796	1.42926	0.0362249
SpSodMT(V273A)	24351050	28319907	20624075	2.44317e+07		42.8177	49.7963	36.2644	42.9595	4.55791		1.77683	2.18873	1.42616	1.79724	0.260993
SpSodMT(L302Q)	8571003	7973718	9144772	8.56316e+06		14.6154	13.5969	15.5938	14.602	0.670088		0.606503	0.597633	0.613254	0.605797	0.00544242
SpSodMT(L302S)	12245104	11564244	11175830	11661726		20.8805	19.7195	19.0572	19.8857	0.66319		0.86649	0.866745	0.749458	0.827564	0.0520707
SpSodMT(L302H)	1254068	752894	1784520	1.26383e+06		2.13845	1.28385	3.04299	2.1551	0.591928		0.0887406	0.0564297	0.119671	0.0882805	0.0212338
SpSodMT(Q57N-V273A)	13215487	8251036	10254960	1.05738e+07		23.1997	14.4846	18.0025	18.5623	3.09161		0.96273	0.636652	0.707981	0.769121	0.129073
SpSodMT(Q57N-L302Q)	10258360	9584012	11203600	1.03487e+07		18.0085	16.8247	19.6678	18.167	1.00056		0.747307	0.739505	0.773473	0.753429	0.0133632
SpSodMT(Q57N-L302S)	5123002	5514702	7421036	6019580		8.99339	9.68102	13.0276	10.5673	1.64016		0.373204	0.425516	0.512333	0.437018	0.0502103
SpSodMT(Q57N-L302H)	2014730	3021456	3741025	2925737		3.53684	5.30414	6.56734	5.13611	1.06618		0.14677	0.233136	0.258273	0.212726	0.0439708
SpSodMT(F58L-V273A)	16451206	15412690	11780154	1.4548e+07		22.1704	20.7708	15.8755	19.6056	2.48673		0.920017	0.912954	0.624332	0.819101	0.129846
SpSodMT(F58L-L302Q)	15258103	14000253	12530547	1.39296e+07		20.5625	18.8674	16.8867	18.7722	1.25698		0.853294	0.82929	0.664102	0.782228	0.0787512
SpSodMT(F58L-L302S)	19520364	16147360	17954201	17873975		26.3065	21.7609	24.1959	24.0878	1.55124		1.09166	0.956472	0.951548	0.999892	0.0611763
SpSodMT(F58L-L302H)	6321054	4213587	8120365	6.21834e+06		8.51854	5.67842	10.9434	8.38011	1.80113		0.353498	0.249587	0.430368	0.344485	0.0632649
SpSodMT(F58M-V273A)	21091539	22645935	26878251	23538575		37.0863	39.8195	47.2614	41.3891	3.91488		1.53899	1.75021	1.85864	1.71595	0.117971
SpSodMT(F58M-L302Q)	9235513	8576264	9299404	9.03706e+06		16.2393	15.0801	16.3516	15.8903	0.540161		0.67389	0.662824	0.643057	0.659924	0.0112445
SpSodMT(F58M-L302S)	29232466	30596965	28052076	2.92938e+07		51.4009	53.8002	49.3254	51.5088	1.52757		2.13301	2.36471	1.93981	2.14585	0.145913
SpSodMT(F58M-L302H)	4213024	5021478	3954210	4.39624e+06		7.40797	8.82952	6.95289	7.73013	0.732928		0.307413	0.38809	0.273435	0.322979	0.043407
SpSodMT(V273A-L302Q)	7458120	9462354	8218452	8379642		12.8285	16.2759	14.1363	14.4135	1.24156		0.532349	0.715384	0.555935	0.601223	0.0761074
SpSodMT(V273A-L302S)	14025360	15874459	18452069	16117296		24.1245	27.3051	31.7388	27.7228	2.67731		1.00111	1.20016	1.24818	1.14982	0.0991391
SpSodMT(V273A-L302H)	8632587	7584210	5025478	7.08076e+06		14.8486	13.0453	8.64415	12.1794	2.35681		0.616181	0.57339	0.339947	0.509839	0.113262

[truncated: 2 more sheets: Supplementary Figure 9, Supplementary Figure 10]
